# Supplementary material for: The influence of menstrual cycle and endometriosis on endometrial methylome
Source: Clin Epigenetics. 2016 Jan 12;8:2. doi: 10.1186/s13148-015-0168-z (PMC4710036; doi:10.1186/s13148-015-0168-z)
Supplement: Additional file 2: — Differentially methylated regions between women with endometriosis and healthy women. The methylation data of all patients was compared to controls. Menstrual cycle day has not been taken into account. (XLSX 15 kb) [file 13148_2015_168_MOESM2_ESM.xlsx]

## Sheet: Sheet1
Additional file 2. DMRs between healthy women and women with endometriosis. Menstrual cycle day has not been taken account.
Chromosome	start	end	width	strand	length	coef	se	tstat	p.value	fdr	bonferroni	UCSC_RefGene_Group	Relation_to_UCSC_CpG_Island	UCSC_RefGene_Name	probes
7	27232412	27232837	426	*	4	-0.0106326912063827	0.0017020993237871	-6.24681007611553	2.85794891534416e-08	0.000572640273631965	0.00589060424788331		Island		cg21404045;cg10083572;cg13683125;cg14826425
3	195578240	195578280	41	*	3	0.122456958490803	0.0204626653452165	5.98440899193172	8.34705676356775e-08	0.0009054931108996	0.0172043691070924				cg01797371;cg20917491;cg00555438
7	157224017	157224041	25	*	3	-0.0253502072961233	0.00462658714098154	-5.4792456131595	6.32608255012258e-07	0.00325971963163354	0.130388785265342				cg23275972;cg05331807;cg10012512
1	41981789	41982027	239	*	4	0.0107869264499068	0.00211204496485155	5.10733749963748	2.70111225972361e-06	0.00869897423731894	0.556734351188412	Body	Island	HIVEP3	cg15482882;cg19637387;cg05388840;cg12034678
6	436594	436905	312	*	3	-0.0653808949370956	0.0130082413925716	-5.02611328956669	3.6894046284525e-06	0.0104169076189621	0.760434256184231				cg11539857;cg08800670;cg11945668
8	1008155	1008191	37	*	3	-0.0318146778405938	0.00639137484815532	-4.97775182905697	4.4377814756289e-06	0.0107158854073503	0.914684453286299				cg24530480;cg05415871;cg22641350
13	95655083	95655579	497	*	5	-0.0236920119631456	0.00486082857424077	-4.87406860811711	6.57725080525551e-06	0.0130351624540734	1		N_Shore;Island;S_Shore		cg26621790;cg25868998;cg24590788;cg15876676;cg03485172
10	131927345	131927554	210	*	4	-0.0390687669455868	0.00809164244565415	-4.8282863717699	7.81650827457135e-06	0.0147805868807039	1		Island;S_Shore		cg11693285;cg04751558;cg02873315;cg02238549
17	74928552	74928737	186	*	3	-0.0314438069800973	0.00662496627577965	-4.74625917645096	1.06307828920051e-05	0.0175291404337588	1	Body	N_Shore;Island	MGAT5B	cg05419798;cg20621447;cg15280456
11	57195025	57195382	358	*	4	-0.0384251315869477	0.00827732902373327	-4.64221386835932	1.56496201626285e-05	0.0214834942419732	1	TSS1500;1stExon;5'UTR;TSS200	S_Shore	SLC43A3	cg23547429;cg00354381;cg03837313;cg13046608
20	43802992	43803485	494	*	3	-0.0459528634395747	0.00990219570930593	-4.6406741281016	1.57389763408322e-05	0.0214834942419732	1	TSS1500;TSS200		PI3	cg02733351;cg19931348;cg09462575
3	195488493	195488922	430	*	3	0.0474350445594178	0.0102737843161067	4.61709561928916	1.71709651625374e-05	0.0225424149206756	1	Body	N_Shore;Island	MUC4	cg00789671;cg08521684;cg27353899
8	48100868	48100957	90	*	4	-0.0342162426236921	0.00747176335572186	-4.57940662661504	1.97270229989667e-05	0.023917622890506	1		Island;S_Shore		cg16736896;cg11558378;cg04821793;cg13136220
5	434877	435267	391	*	4	-0.0198398652483741	0.00445952509964371	-4.44887399556494	3.17687842119525e-05	0.0299895515863994	1	Body;3'UTR		AHRR	cg16049691;cg22951524;cg14448919;cg16336872
6	144607911	144608270	360	*	4	0.0109565112819976	0.00247174970799794	4.43269447814442	3.36862406809633e-05	0.0309551409148633	1		Island		cg11991105;cg19033466;cg17772171;cg04250991
5	173198447	173198932	486	*	4	-0.0247268508898092	0.00558344028496814	-4.42860487939298	3.41884043214549e-05	0.0311799760172922	1				cg11847956;cg11212451;cg10818423;cg26424300
17	76991208	76991378	171	*	3	0.0076466457635119	0.00173197307756561	4.41499112345309	3.59129041447885e-05	0.0318514774544084	1	Body	S_Shore;N_Shore	CANT1	cg17838182;cg25052374;cg23911097
3	49710768	49711095	328	*	4	-0.0575565886771776	0.0130542228393143	-4.40903984753801	3.66930000097304e-05	0.0318921104444173	1	TSS1500	N_Shore;Island	APEH	cg04264726;cg01978534;cg10596006;cg01461718
1	72748607	72749064	458	*	4	0.00381270445562881	0.000867494784159157	4.39507478920969	3.85886040140482e-05	0.0320641980103211	1	TSS1500	Island	NEGR1	cg17517900;cg01275687;cg01425670;cg26153364
20	23434086	23434279	194	*	3	-0.0267486825814282	0.00609492148856949	-4.38868369864863	3.94874682217249e-05	0.0320641980103211	1	TSS1500		CST11	cg26055120;cg12480562;cg06197930
7	134144106	134144288	183	*	3	-0.0181576842597831	0.00413823871317499	-4.38778077300715	3.96160835329128e-05	0.0320641980103211	1	TSS1500	S_Shore	AKR1B1	cg08167706;cg23918923;cg04663564
4	1513089	1513259	171	*	3	0.0561979694475391	0.0129988486343498	4.32330362698698	4.99287791506662e-05	0.0352430495105523	1		N_Shore		cg25034424;cg22244039;cg11174255
4	155533784	155534149	366	*	3	-0.0352873699954167	0.00824426169180456	-4.28023409670451	5.8218291304087e-05	0.0372656729054636	1	5'UTR;1stExon;TSS1500		FGG	cg16747973;cg13662778;cg01593385
15	41803428	41803850	423	*	4	-0.0274539340913999	0.00643401159111015	-4.26700103079281	6.10223146613149e-05	0.0382294600054334	1	Body	N_Shore;Island	LTK	cg13163521;cg22713900;cg21791017;cg00360794
3	195489306	195489782	477	*	3	0.123645600309836	0.0292927667633248	4.22102839615147	7.18147918891154e-05	0.0422913205732607	1	Body	Island	MUC4	cg05834845;cg13752114;cg18918831
11	5291214	5291692	479	*	3	-0.0612840285870504	0.0146285103453798	-4.18935538480211	8.02997847106836e-05	0.0446784675093685	1	1stExon;5'UTR;TSS1500		HBE1	cg16279158;cg03306956;cg23659307
11	67141747	67141961	215	*	3	0.00297752722303965	0.000712310556983318	4.18009700101831	8.29576526919721e-05	0.0456172952231884	1	Body;TSS1500;TSS200	S_Shore	LOC100130987;CLCF1	cg18476530;cg16788099;cg13037245
6	80657412	80657436	25	*	5	-0.0234772335719798	0.00566959864643869	-4.14089868367081	9.51817105563128e-05	0.0484399701429464	1	TSS200	Island	ELOVL4	cg08322034;cg13297865;cg25643118;cg05492839;cg18417423
