# Supplementary material for: The influence of menstrual cycle and endometriosis on endometrial methylome
Source: Clin Epigenetics. 2016 Jan 12;8:2. doi: 10.1186/s13148-015-0168-z (PMC4710036; doi:10.1186/s13148-015-0168-z)
Supplement: Additional file 3: — Differentially methylated regions between different menstrual cycle phases. The methylation data of each menstrual cycle phase was compared to other phases. (XLSX 2676 kb) [file 13148_2015_168_MOESM3_ESM.xlsx]

## Sheet: ES vs. LS 
Additional file 3. Differentially methylated regions between different menstrual cycle phases
DMR between ES and LS phases (hypomethylated)																DMR between ES and LS (hypermethylated)
Chromosome	start	end	width	strand	length	coef	se	tstat	p.value	fdr	UCSC_RefGene_Group	Relation_to_UCSC_CpG_Island	UCSC_RefGene_Name	probes		Chromosome	start	end	width	strand	length	coef	se	tstat	p.value	fdr	UCSC_RefGene_Group	Relation_to_UCSC_CpG_Island	UCSC_RefGene_Name	probes
13	110386152	110386267	116	*	3	-0.15030740570421	0.0108272502138118	-13.8823249427145	4.74281737770079e-12	8.7200966024669e-07				cg26573274;cg24430034;cg02030958		20	45313109	45313390	282	*	6	0.099095814662142	0.00976310636676656	10.1500291955706	1.49175460879737e-09	5.71401063789324e-06	3'UTR;TSS200;TSS1500		TP53RK;SLC13A3	cg18468842;cg14149337;cg20598650;cg03109209;cg23530972;cg04672750
17	1104665	1104805	141	*	3	-0.146250475828852	0.0126867989216345	-11.5277680943973	1.52122200765269e-10	3.99557653007165e-06		N_Shelf		cg04042333;cg12747467;cg02352716		12	25801455	25801621	167	*	4	0.153833475295508	0.0151771514170699	10.1358595607401	1.52887119176635e-09	5.73666792748918e-06	1stExon;TSS200		IFLTD1	cg13211181;cg03681383;cg23979954;cg16133681
1	1669123	1669413	291	*	4	-0.136715850360204	0.0123749780268691	-11.0477651001368	3.29246881527157e-10	4.48883837491311e-06	Body	N_Shore	SLC35E2	cg04087434;cg13866156;cg17456545;cg02934509		20	19955436	19955868	433	*	4	0.158665426891682	0.0158435513324483	10.0145114919234	1.88883451887451e-09	5.86755263115898e-06	Body	N_Shore;Island	RIN2	cg19327615;cg03894068;cg16606773;cg12049875
7	2039898	2040232	335	*	3	-0.0404345127965461	0.00368644333012695	-10.9684346606119	3.74934811583003e-10	4.55300621529735e-06	Body		MAD1L1	cg19969115;cg23015664;cg15760709		1	47900197	47900320	124	*	4	0.102721875779362	0.0105990784352879	9.69158558515488	3.34366804721103e-09	7.40678871677317e-06	TSS1500;Body;TSS200	Island	FOXD2;MGC12982	cg09269866;cg22438763;cg08638320;cg03440588
10	62671136	62671228	93	*	3	-0.10084494133352	0.00927919835503774	-10.8678505917238	4.42518756032446e-10	4.55300621529735e-06	Body		RHOBTB1	cg01112784;cg04064701;cg10157558		15	40583227	40583422	196	*	3	0.154513899600745	0.0164849329939687	9.37303777074955	5.94614080607337e-09	8.77256159731873e-06	Body	Island	PLCB2	cg23120601;cg09233429;cg15852446
17	1576449	1576724	276	*	3	-0.13214263436729	0.0125787580813491	-10.5052210649653	8.1172895015924e-10	4.55300621529735e-06	Body		PRPF8	cg12116137;cg19805377;cg24247086		19	16178195	16178253	59	*	3	0.168446306043002	0.0179822308342494	9.36737536046832	6.00797601929254e-09	8.77256159731873e-06	TSS200	N_Shore	TPM4	cg22041417;cg27174787;cg22546122
6	31867698	31868025	328	*	19	-0.116191799651728	0.0110731741544898	-10.4930887955569	8.28582376272494e-10	4.55300621529735e-06	3'UTR;Body	Island;N_Shore	ZBTB12	cg10917426;cg16463880;cg00459243;cg14734916;cg14562426;cg06636203;cg11645762;cg09788778;cg25470384;cg00805874;cg04603811;cg25861453;cg25013586;cg13127825;cg17243044;cg00058449;cg07249939;cg12484688;cg25110523		19	17877419	17877846	428	*	6	0.126349209397819	0.0134970153483094	9.3612703354927	6.07539228852194e-09	8.77608480115208e-06	Body	N_Shore;Island;S_Shore	FCHO1	cg24791188;cg08358907;cg06336535;cg21526019;cg15822394;cg22524998
2	232393064	232393256	193	*	3	-0.122910959869675	0.0117432137533667	-10.4665522105852	8.66725140109579e-10	4.55300621529735e-06	Body	N_Shore	NMUR1	cg17207690;cg01616956;cg22069247		19	2291373	2291872	500	*	4	0.146110576675867	0.0157474040425483	9.27839130062878	7.07231647703834e-09	9.28792167965565e-06	Body;5'UTR	Island	LINGO3	cg01294327;cg21869609;cg00835193;cg09370594
19	19737740	19738054	315	*	3	-0.12397202184778	0.011941979123929	-10.3811956595509	1.0022713353234e-09	4.68899571655116e-06	Body	Island;N_Shore	LPAR2	cg25822264;cg24094804;cg13469145		11	844390	844686	297	*	5	0.125766624559869	0.0137202987795828	9.16646398014469	8.69494002216509e-09	9.58664270362049e-06	TSS200;5'UTR;1stExon	S_Shore	TSPAN4	cg04552852;cg12464638;cg08639843;cg01636582;cg07047068
17	80358829	80358876	48	*	3	-0.12070996529747	0.0117651083023507	-10.2599960999382	1.23368852230303e-09	5.08948830047453e-06	Body	N_Shelf	C17orf101	cg11252953;cg25490145;cg21465176		8	22446721	22447181	461	*	3	0.150285646156555	0.0167919107387235	8.94988357757192	1.30253513271878e-08	1.05827667016687e-05	Body		PDLIM2	cg01463828;cg09125300;cg02637537
1	1606206	1606557	352	*	3	-0.107650851647237	0.0105329756927039	-10.2203645757775	1.32088624235267e-09	5.2794961659287e-06	Body;5'UTR	N_Shore	LOC728661;CDK11B	cg04272838;cg26932054;cg16990083		19	3387811	3388047	237	*	3	0.132639683070618	0.014968803792512	8.86107433227022	1.53996464887481e-08	1.13527174563015e-05	Body	N_Shore;Island	NFIC	cg24199203;cg08217545;cg22603569
16	88832476	88832532	57	*	3	-0.119204235100431	0.0117176691629341	-10.1730330019475	1.43347758265191e-09	5.60761180571908e-06	Body		FAM38A	cg09115713;cg03831847;cg08798862		5	176793941	176794405	465	*	4	0.15735876487485	0.0179169804308659	8.78266097806112	1.7868330387859e-08	1.21227061135844e-05	Body	N_Shore;Island	RGS14	cg25922969;cg14427527;cg17261708;cg22155724
16	31075359	31075842	484	*	4	-0.16048773584539	0.0159263217180972	-10.0768864704665	1.69395610904595e-09	5.83784316341006e-06	Body;5'UTR	Island;S_Shore	ZNF668	cg09061454;cg11824827;cg10380221;cg10045909		10	13388442	13388567	126	*	3	0.168529451540489	0.0192426243919809	8.75813236840609	1.87220635773368e-08	1.23398945517101e-05	5'UTR		SEPHS1	cg00142036;cg25835351;cg11679871
7	4911022	4911224	203	*	4	-0.108313868305159	0.011024996224501	-9.82439051221182	2.63977869545666e-09	6.41117544608112e-06	Body		RADIL	cg01348584;cg04105416;cg22283115;cg07716927		17	80266884	80267030	147	*	3	0.13865684835907	0.0159311725349744	8.70349298236971	2.07791261410547e-08	1.31286232067635e-05				cg00133476;cg18717167;cg14865034
7	2089600	2089880	281	*	3	-0.106649723778911	0.0109114706673064	-9.77409251517862	2.88628328723241e-09	6.80345075522133e-06	Body	Island	MAD1L1	cg08985282;cg06504636;cg02240030		1	244094869	244094935	67	*	3	0.0961456836440703	0.0111508425598333	8.62227971816215	2.42789329602549e-08	1.4095679871136e-05		Island		cg13939055;cg00823843;cg13808012
11	17409509	17409644	136	*	3	-0.114858085361527	0.0119138761547267	-9.64069828071518	3.66270622229848e-09	7.56490654911309e-06	1stExon;5'UTR	Island	KCNJ11	cg01153817;cg15432903;cg11839944		14	103593235	103593520	286	*	4	0.132516330126849	0.0154756122561725	8.56291356576179	2.72195907081774e-08	1.47163396466823e-05	Body	Island	TNFAIP2	cg09814127;cg18587137;cg18620571;cg10501093
10	134377343	134377481	139	*	3	-0.113110269409226	0.011749732903567	-9.62662473586001	3.75640275068207e-09	7.56490654911309e-06	Body		INPP5A	cg20456620;cg02465282;cg09838169		1	235105604	235105872	269	*	3	0.0768739584218819	0.00900454988252509	8.53723500061556	2.86035610712091e-08	1.5003142968844e-05				cg21210531;cg18792146;cg24716879
16	88536950	88537260	311	*	3	-0.126800455278725	0.013210205022871	-9.59867428697691	3.94993461682516e-09	7.56490654911309e-06	Body	Island	ZFPM1	cg05183538;cg04387347;cg01062937		19	42437245	42437425	181	*	4	0.142499495298414	0.0167885054025663	8.48792026934283	3.14694295370043e-08	1.58044307994817e-05		Island		cg00513941;cg09772333;cg15197135;cg01232138
12	2030178	2030223	46	*	3	-0.126490744544412	0.0132328826365402	-9.5588201013081	4.24395557174244e-09	7.74062727350394e-06				cg19369955;cg22250531;cg08621624		2	86038423	86038802	380	*	4	0.11065117579747	0.013225104101259	8.36675272650114	3.98443052170975e-08	1.74007936173642e-05		Island;S_Shore		cg08482837;cg09240693;cg04589210;cg22618405
4	36283184	36283588	405	*	4	-0.0814733774197871	0.00854870448996173	-9.53049406672751	4.46666594245092e-09	7.82130222393413e-06	TSS200;5'UTR;1stExon		DTHD1	cg07991100;cg21010701;cg00682487;cg01411468		17	27071930	27072251	322	*	3	0.0505145767096009	0.00605109585939939	8.34800470581452	4.13330289024681e-08	1.76365590022065e-05	Body	S_Shore	TRAF4	cg14698339;cg01750611;cg07469981
4	2321957	2322078	122	*	3	-0.127235916504502	0.0135147948211196	-9.41456516274076	5.51234799040175e-09	8.46982605523452e-06	Body		ZFYVE28	cg22488278;cg01161042;cg12811871		19	847943	848071	129	*	4	0.103538215149723	0.0124331724219005	8.32757816237997	4.30206932558151e-08	1.81416092690847e-05	Body;3'UTR	Island	PRTN3	cg03004350;cg02082462;cg23357789;cg20094462
12	133299734	133300001	268	*	3	-0.113304871659953	0.0120961522439601	-9.3670176577456	6.01190456416145e-09	8.77256159731873e-06		S_Shelf;N_Shelf		cg16483611;cg00158442;cg23727087		19	1313407	1313642	236	*	4	0.13058233191713	0.0157228586860058	8.30525380434509	4.49468934039039e-08	1.84461849873847e-05		Island;S_Shore		cg03157509;cg22742299;cg00391479;cg09386265
17	4621205	4621252	48	*	3	-0.114940153397463	0.01236920084525	-9.29244781740303	6.89197932212347e-09	9.18226395787173e-06	Body		ARRB2	cg02286380;cg07971820;cg13466002		19	17357587	17357641	55	*	3	0.0779698157437534	0.00940671443002572	8.28874059308934	4.6428936429974e-08	1.88025943239616e-05	TSS1500	S_Shore	NR2F6	cg20981127;cg16749578;cg24057642
8	141348866	141349212	347	*	4	-0.192189894933224	0.020919103527302	-9.18729116103819	8.36609862837956e-09	9.58664270362049e-06	Body	Island;S_Shore	TRAPPC9	cg06444891;cg07217710;cg00521850;cg19678863		11	47376519	47376985	467	*	3	0.140010133742645	0.0169740734253598	8.24846990077617	5.0258931259841e-08	1.91758423309128e-05	3'UTR;Body	N_Shore;Island	SPI1	cg24234141;cg01539849;cg06784824
11	330872	331179	308	*	4	-0.106228126721905	0.0117307612453556	-9.05551860617424	1.06870567930879e-08	1.02534632399721e-05		Island;S_Shore		cg05327844;cg23326607;cg14957089;cg04537282		19	2540907	2541104	198	*	3	0.178341322168241	0.021629277748407	8.24536650010774	5.05673258722056e-08	1.91758423309128e-05	5'UTR	Island	GNG7	cg19853565;cg07843390;cg08407014
15	26047382	26047653	272	*	3	-0.0960751208971684	0.0106140261011895	-9.05171326895467	1.07632392502658e-08	1.02534632399721e-05	Body		ATP10A	cg18256640;cg15531450;cg11557546		15	40633124	40633202	79	*	3	0.102870504554275	0.0124767857319343	8.24495240717151	5.06086232987354e-08	1.91758423309128e-05	1stExon;TSS200		C15orf52	cg20317748;cg01987202;cg05059480
17	79921715	79921870	156	*	3	-0.0716836780910394	0.00794471766666762	-9.02281001020226	1.13605670008935e-08	1.02828081975135e-05		S_Shore		cg04467549;cg12983578;cg06908450		1	2144873	2145276	404	*	4	0.130302611040907	0.0158091610743734	8.2422217363657	5.088182739834e-08	1.91758423309128e-05		S_Shore		cg15451548;cg23632393;cg12526693;cg26553501
12	122711988	122712212	225	*	8	-0.10488482195752	0.0116736850743214	-8.98472258672073	1.22005900845206e-08	1.04060253543973e-05	Body;5'UTR;1stExon;TSS200	S_Shore	DIABLO	cg14506192;cg10802680;cg14094409;cg19529732;cg08622923;cg11804414;cg21805118;cg09123760		1	151137274	151137676	403	*	5	0.117865370594411	0.0143534352180284	8.21164890522983	5.40468519992333e-08	1.97948210392969e-05	TSS1500;Body;1stExon		SCNM1;LYSMD1	cg24262376;cg11928198;cg01966665;cg11205312;cg06902698
19	10226494	10226701	208	*	3	-0.0788965495032877	0.00880177942734904	-8.96370445936636	1.26914582481569e-08	1.05270019760833e-05	Body	Island	EIF3G	cg22352434;cg13620110;cg08456754		6	35285967	35286360	394	*	3	0.159939802936169	0.0195432892120698	8.18387330815281	5.70987864017752e-08	2.0392082659594e-05	Body		DEF6	cg13220900;cg18486815;cg12655375
2	98377791	98377939	149	*	3	-0.117421468840558	0.0131209307965611	-8.94917217849614	1.30427820701257e-08	1.05827667016687e-05	Body		TMEM131	cg18077307;cg05289022;cg13006424		10	63809073	63809170	98	*	6	0.164477705945519	0.0200996917754551	8.183095929181	5.7186722638119e-08	2.0392082659594e-05	Body		ARID5B	cg14789659;cg00928816;cg20746552;cg16389209;cg07520810;cg16401465
7	73645723	73645966	244	*	4	-0.0948119139132681	0.0106042904188954	-8.9409012925868	1.32472187117323e-08	1.05827667016687e-05	3'UTR		RFC2	cg07039378;cg14522298;cg12500857;cg21828319		1	39407387	39407567	181	*	3	0.11863802360034	0.0146134611031294	8.11840691011482	6.50177416023854e-08	2.1441458819597e-05	1stExon;5'UTR;TSS200		RHBDL2	cg25314315;cg02910281;cg08209422
2	68592345	68592737	393	*	5	-0.127557704804319	0.0142823068059168	-8.93116963090826	1.34920199313338e-08	1.05827667016687e-05	1stExon;5'UTR;Body		PLEK	cg02861056;cg13060970;cg04872689;cg10812236;cg13468685		1	151345123	151345248	126	*	4	0.171165140960413	0.0210948278421032	8.11408096058428	6.55794502825607e-08	2.14918748934073e-05	5'UTR;1stExon;TSS200		SELENBP1	cg24480379;cg26065909;cg24486037;cg07680533
6	31544694	31544960	267	*	4	-0.113436036061859	0.0127029799859898	-8.9298759965747	1.35249126063529e-08	1.05827667016687e-05	Body	N_Shelf	TNF	cg17741993;cg01360627;cg23384708;cg20477259		15	39871808	39872186	379	*	7	0.154568845439617	0.019310765060078	8.00428387786477	8.16489840150635e-08	2.2918932140497e-05	TSS1500	N_Shore	THBS1	cg23116540;cg25499543;cg25503381;cg10078511;cg08293324;cg08433504;cg23849826
5	1503595	1503979	385	*	3	-0.148511491217387	0.0167018502259528	-8.89191851251404	1.45279537964297e-08	1.10637293203808e-05	Body		LPCAT1	cg00287915;cg19503640;cg05255351		1	9224003	9224376	374	*	3	0.100201972031612	0.012523707762712	8.00098293014733	8.2190794662399e-08	2.29513669451495e-05				cg10377510;cg22373770;cg16102739
20	62433998	62434140	143	*	3	-0.15246435675405	0.0174462800338792	-8.73907540507076	1.94144498930075e-08	1.25687371228115e-05	5'UTR	Island	ZBTB46	cg01548777;cg18187035;cg18979623		15	76016129	76016335	207	*	4	0.0520300516415271	0.00650331787748107	8.00053951256031	8.22638588094871e-08	2.29513669451495e-05	TSS200;5'UTR;1stExon		ODF3L1	cg06608378;cg23637791;cg01363662;cg00622552
6	3623902	3623988	87	*	3	-0.139707851328989	0.0160637421381818	-8.69709250355301	2.10349556955297e-08	1.32447462987137e-05				cg00520406;cg15240033;cg03718241		10	134096650	134096880	231	*	3	0.119072967991719	0.0148975142089615	7.99280781488306	8.35486928915316e-08	2.31471935357936e-05	Body	S_Shore	STK32C	cg25238189;cg15922176;cg05896468
19	4652104	4652549	446	*	4	-0.0993690362240111	0.0114503432907964	-8.67825825832507	2.18068553093219e-08	1.35452250348534e-05	Body;3'UTR	Island;S_Shore	TNFAIP8L1	cg22754389;cg22521333;cg03032253;cg06396324		21	34638126	34638397	272	*	4	0.0635156737426046	0.00803821814599924	7.90171062652953	1.00346572787034e-07	2.51824721771702e-05	TSS1500	N_Shore	IL10RB	cg10683055;cg12829325;cg01928078;cg27518898
14	75800724	75801023	300	*	3	-0.123206627450555	0.014271559869461	-8.63301759425743	2.3783185621073e-08	1.4095679871136e-05				cg00681462;cg16487097;cg16379283		4	1535659	1535729	71	*	3	0.103455197678994	0.0130929351691865	7.90160467016366	1.00368022022702e-07	2.51824721771702e-05		S_Shore		cg04789602;cg08954277;cg16262559
16	3645613	3646054	442	*	4	-0.104375791929831	0.0122593141832679	-8.51399926370175	2.9918639848918e-08	1.54517168651186e-05	Body		BTBD12	cg08476956;cg09417761;cg27596226;cg06807063		1	234667087	234667549	463	*	6	0.144852140297353	0.0183517258891621	7.89310722992533	1.0210370976275e-07	2.54372438662189e-05				cg00123090;cg05133706;cg12657297;cg10811426;cg19856705;cg21546522
7	128580582	128580792	211	*	3	-0.147671163479568	0.0175084379417756	-8.43428545542718	3.49258738830398e-08	1.6093825178601e-05	5'UTR;TSS200;1stExon	S_Shore;S_Shelf	IRF5	cg24126180;cg00140447;cg04086097		17	38472961	38473382	422	*	5	0.144762333061764	0.0183662823207074	7.88196165854152	1.04427420436822e-07	2.56340735568675e-05	5'UTR;TSS1500	Island;N_Shore	RARA	cg21238609;cg19458020;cg15803221;cg02898721;cg08005460
17	62045522	62045632	111	*	3	-0.0249351757119424	0.00295785855708853	-8.43014472486695	3.52085503424958e-08	1.61835221435524e-05	Body		SCN4A	cg24069602;cg05367173;cg21091640		2	127951364	127951465	102	*	3	0.149454992784645	0.0190010148530505	7.86563212231009	1.07930998544533e-07	2.59061167903385e-05	Body		CYP27C1	cg19201144;cg19269749;cg18368599
6	170418412	170418678	267	*	3	-0.126068245854858	0.0150941903383401	-8.35210389090147	4.10026821497824e-08	1.76138134050861e-05				cg16016640;cg17426568;cg16479102		17	38599056	38599366	311	*	3	0.0820036487114363	0.0104304908262472	7.86191657492119	1.08745004794013e-07	2.5965906281068e-05	TSS1500	N_Shore;Island	IGFBP4	cg02627216;cg13385210;cg11961138
16	1498404	1498602	199	*	3	-0.098655115174373	0.0118313874387997	-8.33842317181204	4.21159714779106e-08	1.78056255402906e-05	Body	Island	CLCN7	cg00621407;cg08480854;cg09133206		14	23623480	23623935	456	*	6	0.139289378584788	0.0177357716599722	7.85358434102702	1.1059357336536e-07	2.60624813473833e-05	5'UTR;Body;1stExon;TSS200;TSS1500		SLC7A8	cg05357695;cg19473656;cg23543481;cg08104568;cg01267709;cg01790464
1	1460332	1460663	332	*	3	-0.0353237949612738	0.00428452969652097	-8.2444976376186	5.06540175823666e-08	1.91758423309128e-05	Body	S_Shore	ATAD3A	cg15153800;cg06839383;cg24466671		7	150896413	150896489	77	*	3	0.153593471109856	0.0196480134939014	7.8172519149343	1.19041450959618e-07	2.68528437861297e-05				cg02961934;cg06506863;cg13710662
4	38807259	38807382	124	*	3	-0.102356210949516	0.0124233855295361	-8.23899497493404	5.12066323101586e-08	1.91758423309128e-05	TSS1500		TLR1	cg22839308;cg09316306;cg08757862		12	122235169	122235560	392	*	4	0.124738460307361	0.0159694005767509	7.81109220147948	1.20538466292812e-07	2.68706791500119e-05	Body	Island;S_Shore	LOC338799	cg09148852;cg02317313;cg26781726;cg08421051
22	24823455	24823554	100	*	5	-0.11120043259497	0.0134968838598989	-8.23897084314124	5.12090694701863e-08	1.91758423309128e-05	TSS200;1stExon;5'UTR	S_Shelf	ADORA2A	cg08025954;cg23763137;cg20660269;cg02237342;cg12793123		7	906450	906799	350	*	4	0.127410847571153	0.0163366476622806	7.79908156220626	1.23513615276238e-07	2.70370907792448e-05	Body	S_Shore	UNC84A	cg18225311;cg13375571;cg16922937;cg16285946
12	7066563	7066664	102	*	3	-0.115587373537692	0.0140349792573282	-8.23566400907499	5.15441759761046e-08	1.92261526184267e-05	Body		PTPN6	cg15264991;cg24437859;cg11700959		2	38742622	38742843	222	*	4	0.122819502770127	0.0157701628242169	7.78809351172476	1.26301875262533e-07	2.70809576210197e-05				cg26315221;cg01412379;cg13022624;cg13278267
7	1983503	1983984	482	*	3	-0.110864207718013	0.013621828332702	-8.1387171391568	6.24462553094924e-08	2.11137388429436e-05	Body		MAD1L1	cg21180201;cg11001739;cg17545141		12	105956397	105956478	82	*	3	0.142138711368868	0.0182699998644925	7.77989668435155	1.28424118594521e-07	2.7140149449046e-05				cg18698431;cg01168833;cg04561753
17	80545020	80545322	303	*	6	-0.0666529624721245	0.00819413724232362	-8.13422578863515	6.30057069041532e-08	2.12195342279518e-05	Body	N_Shore	FOXK2	cg05945266;cg02796939;cg18128058;cg22582875;cg14173033;cg02116768		17	7283817	7284049	233	*	3	0.0967991345550153	0.0124742668154329	7.75990573131382	1.33755783376514e-07	2.77946557886815e-05	TSS1500	N_Shore	TNK1	cg02503376;cg18054943;cg18632631
8	10448863	10449096	234	*	3	-0.0844580110244417	0.0104237991123592	-8.10242121073708	6.71185427161511e-08	2.15326823550275e-05				cg26158150;cg20845970;cg14628260		7	30635762	30636176	415	*	4	0.110880722682084	0.0143830150287551	7.70914321235201	1.48346046638237e-07	2.90469234665812e-05	Body	S_Shore	GARS	cg21429551;cg03068497;cg16875104;cg19390658
17	76117687	76117767	81	*	3	-0.129815422198494	0.0160581583184823	-8.08407910943822	6.96156891957404e-08	2.196929909434e-05	Body		TMC6	cg06853339;cg18512780;cg03297901		6	170411557	170411953	397	*	6	0.119762593842269	0.0155762181687814	7.68881075910344	1.54642116262594e-07	2.96170258895044e-05				cg17267654;cg04452437;cg10224867;cg05441937;cg15033140;cg14468284
13	101315254	101315400	147	*	3	-0.0658591742953467	0.00815706404887789	-8.07388220819554	7.10452634140903e-08	2.21442284513522e-05	Body		TMTC4	cg19349476;cg25270899;cg23428192		8	8182454	8182747	294	*	3	0.141749169376122	0.0184383422250728	7.68773936646914	1.54981432169554e-07	2.96511250127596e-05	Body		PRAGMIN	cg07890238;cg09292244;cg18717967
17	72541932	72542430	499	*	3	-0.0916979362802932	0.0114179203877625	-8.03105409445427	7.73890283352058e-08	2.25808993183377e-05	1stExon;5'UTR;TSS200		CD300C	cg14173969;cg03069736;cg05892213		11	128646953	128647107	155	*	3	0.115538520484753	0.0150599867474571	7.67188726140559	1.60092650495756e-07	3.00039455825576e-05	Body		FLI1	cg07702311;cg03707169;cg00344445
2	179395885	179395935	51	*	3	-0.0964589111100558	0.0121199399866345	-7.95869544044178	8.94698025398809e-08	2.36348109557184e-05	Body		TTN;MIR548N	cg15609237;cg19906284;cg08691235		8	119086580	119086762	183	*	3	0.153582762693995	0.0200412269755538	7.6633413154461	1.62919996429297e-07	3.02499231781635e-05	Body		EXT1	cg20547777;cg14485744;cg16009311
16	2736874	2737356	483	*	4	-0.134126460263821	0.0169502278561669	-7.91295912963331	9.80962041093858e-08	2.48427961313327e-05	Body	S_Shelf	KCTD5	cg06581357;cg02544836;cg09866569;cg08055663		19	49220102	49220235	134	*	4	0.145405047964536	0.0190061795563201	7.6504090437357	1.67296877050627e-07	3.06364905554295e-05	1stExon;Body;5'UTR;TSS200	N_Shelf	MAMSTR	cg15475323;cg18046677;cg14103343;cg12234455
19	3772751	3773230	480	*	3	-0.0588378536915433	0.00747302295129029	-7.87336718688711	1.06256515549304e-07	2.57696010993061e-05	TSS1500	S_Shore;S_Shelf	RAX2	cg23301612;cg24310246;cg22355506		5	171094783	171095097	315	*	5	0.13043028131721	0.0170719647984605	7.64002754556824	1.7089817045344e-07	3.09407407501326e-05				cg17535961;cg22006625;cg06635150;cg17024456;cg21490444
1	23854847	23855149	303	*	3	-0.0319372339185053	0.00408140601690343	-7.82505680303183	1.1717213334124e-07	2.67284755136317e-05	Body	N_Shelf;N_Shore	E2F2	cg11526198;cg00231049;cg05590755		11	57364841	57365088	248	*	6	0.142246650425669	0.0186658249671816	7.6206998981169	1.77817488855494e-07	3.15705830610921e-05	TSS1500;TSS200;1stExon;5'UTR		SERPING1	cg09061733;cg10030791;cg02520020;cg15918732;cg15617545;cg00369658
12	49627624	49627934	311	*	3	-0.10402858675581	0.0133672235165354	-7.78236307840035	1.27781698979666e-07	2.70866643440473e-05		N_Shore		cg15244101;cg01923089;cg15389025		17	8056950	8057058	109	*	4	0.0817000500548185	0.0107213125482472	7.62034029762292	1.77948931013205e-07	3.15705830610921e-05	TSS1500	S_Shore	PER1	cg10708955;cg04658021;cg13759852;cg13433366
22	36563027	36563117	91	*	3	-0.0956920950689802	0.0123171941487414	-7.76898487702723	1.31306569763968e-07	2.75278159751807e-05	TSS1500		APOL3	cg08390994;cg06703343;cg15245051		1	10732063	10732558	496	*	6	0.151770928633693	0.0199185995007362	7.61955822386428	1.7823514298303e-07	3.15705830610921e-05	Body		CASZ1	cg18271964;cg10053369;cg24293689;cg16926809;cg11222217;cg00925802
8	145625497	145625650	154	*	4	-0.0963631187441136	0.0124124726758976	-7.76341034218189	1.3280482896722e-07	2.77325822466318e-05	Body;TSS200	S_Shelf	CPSF1;MIR1234	cg17822911;cg07471156;cg27617225;cg03515927		4	6955660	6955953	294	*	3	0.111707920131391	0.0146624882084897	7.61861960555307	1.78579272070096e-07	3.15705830610921e-05	Body		TBC1D14	cg15451250;cg05498905;cg16851482
13	114814333	114814706	374	*	5	-0.119114039095657	0.0153703420649388	-7.74960235708526	1.36592463671542e-07	2.80600600873588e-05	Body	Island;S_Shore	RASA3	cg27119904;cg01289343;cg11549417;cg08617982;cg11166893		10	63422511	63422555	45	*	3	0.15004832961777	0.0197312235146198	7.60461354596648	1.83796591641005e-07	3.18607558585977e-05	TSS1500;TSS200	N_Shore;Island	C10orf107	cg18903093;cg04438074;cg11914795
16	88566483	88566748	266	*	3	-0.0925658534293252	0.0119549859981094	-7.74286590080187	1.38480627869086e-07	2.81952713498231e-05	Body	N_Shelf	ZFPM1	cg07598385;cg16406030;cg02944617		17	8736136	8736293	158	*	3	0.110287909415445	0.014529885006467	7.59041860044712	1.89244906667876e-07	3.22266279843169e-05	Body		PIK3R6	cg05891849;cg17279125;cg23009044
16	88079739	88079797	59	*	3	-0.0807670185688203	0.0104345432322097	-7.7403501783869	1.39192652633754e-07	2.82159006842221e-05	Body		BANP	cg16471167;cg16695253;cg07018090		2	109934728	109934860	133	*	3	0.124346010269791	0.016393256764854	7.58519262239462	1.91292474011522e-07	3.23651388600688e-05	Body		SH3RF3	cg23986590;cg10941445;cg20592766
4	48136234	48136452	219	*	3	-0.0977616041018747	0.0127094486628545	-7.69204130684281	1.53623618052257e-07	2.95760050172461e-05	5'UTR;1stExon;TSS200		TXK	cg02600394;cg20981615;cg17984638		6	34024220	34024479	260	*	4	0.122789447134675	0.0161984376918948	7.58032653952271	1.93219583022101e-07	3.25024330419584e-05	Body	Island;S_Shore	GRM4	cg17762073;cg10270430;cg21797718;cg00070899
8	145808436	145808810	375	*	3	-0.0722638461668403	0.00946837613419663	-7.63212668599501	1.73692488549823e-07	3.12474826343267e-05	Body	S_Shore;S_Shelf	KIAA1688	cg02340818;cg00697658;cg24504432		11	133820837	133821252	416	*	4	0.108547783897133	0.0143599401474348	7.55906938209098	2.0187579681815e-07	3.33317953481968e-05	Body		IGSF9B	cg01152015;cg19180056;cg03326252;cg19907915
17	43198124	43198610	487	*	4	-0.0643343698494346	0.0084314553751516	-7.6302805372172	1.74352189614367e-07	3.13049015920976e-05	Body	N_Shore;Island	PLCD3	cg11645098;cg11797717;cg18026225;cg13641043		1	212606756	212607111	356	*	3	0.0950820138462987	0.0126060699989695	7.54255797834468	2.08874939939946e-07	3.37168898879882e-05	Body	Island;S_Shore	NENF	cg04894705;cg22236626;cg24511404
19	48833410	48833729	320	*	4	-0.0856840916822051	0.0112321816523091	-7.62844604321281	1.75010287261091e-07	3.13618093621217e-05	Body;3'UTR	Island;S_Shore	EMP3	cg10338830;cg06350544;cg17315219;cg11588848		11	71752919	71752997	79	*	3	0.0824459355787595	0.0109535460597968	7.52687167504264	2.15756295595679e-07	3.41971868551086e-05	5'UTR		NUMA1	cg03350366;cg05768620;cg17997463
1	228345324	228345490	167	*	3	-0.0784099928232747	0.0102853350794366	-7.62347480346452	1.76806561043502e-07	3.15589637372395e-05	5'UTR;Body	N_Shore;Island	GJC2	cg22681074;cg12461930;cg08521967		3	49967517	49967713	197	*	5	0.10333696808666	0.0137489836485806	7.51597141490004	2.20675439763206e-07	3.45923765082145e-05	TSS200;TSS1500	S_Shore	MON1A	cg03484180;cg13072940;cg11027707;cg21583668;cg21813538
13	114172890	114173024	135	*	3	-0.0647764931205433	0.00851337807186695	-7.6087884942643	1.82225154477518e-07	3.18258013056619e-05	Body		TMCO3	cg00619505;cg08289375;cg15208672		8	48572447	48572557	111	*	3	0.0879070475689306	0.0116989785879193	7.51407884955922	2.21541245912742e-07	3.45923765082145e-05	Body		KIAA0146	cg08506869;cg20190772;cg25257799
16	88972776	88973054	279	*	3	-0.11079673067899	0.0146628225782053	-7.55630303020089	2.03031355249088e-07	3.34390354724811e-05	5'UTR;Body	N_Shelf	CBFA2T3	cg08415156;cg04513311;cg04032292		11	2846681	2847019	339	*	4	0.0871231935712519	0.0115949802874948	7.51387164195651	2.21636251294071e-07	3.45923765082145e-05	Body		KCNQ1	cg19852660;cg13859639;cg17416793;cg17333973
8	103129185	103129370	186	*	5	-0.0776637627071441	0.0102918934231149	-7.54611027478348	2.07348283617765e-07	3.37072043127132e-05	5'UTR		NCALD	cg23638107;cg24023489;cg15836028;cg18304186;cg12855331		7	1398116	1398209	94	*	3	0.0884862646720308	0.0117938864851964	7.50272310854424	2.26810343107769e-07	3.4984163484439e-05				cg08573435;cg05534148;cg12344373
8	134580580	134581043	464	*	3	-0.0902036923976861	0.0119592562022698	-7.54258382562001	2.08863789883726e-07	3.37168898879882e-05	5'UTR	N_Shore	ST3GAL1	cg00052385;cg12831076;cg17962854		20	30195969	30196119	151	*	3	0.132744973213488	0.0177139173490929	7.49382367533096	2.31029945248264e-07	3.52813851916216e-05		N_Shore;Island		cg26814835;cg00103778;cg13148544
14	93170534	93170970	437	*	4	-0.0766354012539864	0.0101623607798973	-7.54110220191975	2.09503928251002e-07	3.37718860016821e-05	3'UTR;Body		LGMN	cg14314026;cg23547892;cg17319795;cg00903825		5	71475111	71475356	246	*	3	0.137585207757469	0.0183652875661235	7.49159016770625	2.32101600940479e-07	3.53167129106782e-05	Body		MAP1B	cg17601785;cg12947138;cg16451306
20	3065343	3065582	240	*	7	-0.0999974242206529	0.0132678039455264	-7.53684819516569	2.11353150696297e-07	3.38673272555262e-05	5'UTR;1stExon;TSS200;TSS1500	S_Shore	AVP	cg25551168;cg16536918;cg24257309;cg05136169;cg02187522;cg04632887;cg23169111		18	52625365	52625444	80	*	3	0.15038408712263	0.0200744456646205	7.49131954301826	2.32231796697523e-07	3.53167129106782e-05	TSS200;5'UTR	N_Shore	CCDC68	cg07058998;cg12113740;cg16583884
11	133928292	133928346	55	*	3	-0.0969610797549719	0.0128653733468803	-7.53659277042928	2.11464718557939e-07	3.38673272555262e-05				cg24490227;cg20451986;cg02787737		17	70339099	70339343	245	*	4	0.141250513644631	0.0188650266354751	7.48742720452959	2.34112729364164e-07	3.55146306172986e-05				cg13818424;cg01884681;cg17504394;cg19719930
1	29587088	29587490	403	*	5	-0.0890246531614364	0.0118819807176259	-7.49240848618581	2.31708371060186e-07	3.52955007413047e-05	Body	Island;S_Shore	PTPRU	cg13466456;cg05694921;cg17592853;cg00160667;cg08527313		20	30225517	30225851	335	*	7	0.0930727214132126	0.0124705898774312	7.46337762110615	2.46088177730391e-07	3.65117512759653e-05	TSS200;1stExon;5'UTR	N_Shore;Island	COX4I2	cg27413508;cg12033622;cg26070540;cg17116120;cg21543589;cg08918020;cg11704513
11	130271767	130271905	139	*	4	-0.100673017975148	0.0134533583004048	-7.48311430701429	2.36215252014724e-07	3.57157072534335e-05				cg15307777;cg05252626;cg03927812;cg04671971		17	75238703	75238948	246	*	3	0.117869617168714	0.0158025676389482	7.45889021719504	2.48391703748651e-07	3.66231357333786e-05		N_Shelf		cg25017223;cg26924392;cg20959920
4	39771745	39771913	169	*	3	-0.0686266646554469	0.00920038155129006	-7.45911071979663	2.48277995021331e-07	3.66231357333786e-05	Body	Island	UBE2K	cg22326973;cg02407068;cg18906283		22	17680477	17680706	230	*	8	0.170746172434186	0.0229028784072228	7.45522765297213	2.50288287691051e-07	3.67847756087842e-05	Body;1stExon;5'UTR;TSS200		CECR1	cg27534599;cg24127748;cg13248581;cg17333767;cg21830459;cg21144941;cg22910462;cg01972843
16	85669462	85669675	214	*	3	-0.0713704513179648	0.0095756459381835	-7.45333022740227	2.5127669616083e-07	3.69005447918803e-05	5'UTR;Body	N_Shore	KIAA0182	cg09396032;cg05245094;cg00168118		20	60639404	60639721	318	*	3	0.143094600697332	0.0192057005677886	7.45063165971289	2.52689373827016e-07	3.70488162539563e-05	Body;1stExon	Island	TAF4	cg13374901;cg25004071;cg14080585
12	129298690	129299088	399	*	3	-0.123772263611845	0.0166649472907649	-7.4271020155242	2.65359387779046e-07	3.81281981474565e-05	Body		SLC15A4;MGC16384	cg23521905;cg15324978;cg00343127		18	74799250	74799572	323	*	4	0.162124562103863	0.0217948542641128	7.43866236218957	2.59054609907246e-07	3.75923611072899e-05	Body	Island	MBP	cg17199181;cg13572782;cg11598403;cg17266581
5	1962311	1962554	244	*	3	-0.0715279102132124	0.00966891869108697	-7.39771555625434	2.82108415338707e-07	3.9221785473181e-05				cg05184729;cg08285289;cg07278634		17	46388390	46388465	76	*	3	0.142734415675968	0.0191931035357616	7.43675536423892	2.60083912611885e-07	3.77119622152275e-05	Body		SKAP1	cg08441803;cg24636368;cg00582562
12	7060187	7060569	383	*	8	-0.128440139815775	0.0174874381704376	-7.34470873114519	3.15130765613269e-07	4.13592114807971e-05	TSS1500;Body;TSS200;1stExon;5'UTR		PTPN6	cg23147227;cg21249754;cg14311559;cg26842815;cg18634479;cg26363363;cg13549444;cg19693177		7	92237896	92238364	469	*	6	0.102224649633019	0.0137573402978283	7.43055324793823	2.63460760970117e-07	3.80515569923053e-05	3'UTR		CDK6	cg14100946;cg07413467;cg25284397;cg06688763;cg15261712;cg23628117
18	30051521	30051803	283	*	8	-0.0634258563379677	0.00864195885600601	-7.33929163454509	3.18722766462031e-07	4.15498714205958e-05	TSS1500	S_Shore	FAM59A	cg18968597;cg06910925;cg13596049;cg15065622;cg16477690;cg18086635;cg14177418;cg06972911		11	61685257	61685748	492	*	3	0.0520525430404879	0.00700860236800081	7.42695052556332	2.65443049449548e-07	3.81281981474565e-05	TSS1500	S_Shore	RAB3IL1	cg17351085;cg22017309;cg18573251
11	60738971	60739183	213	*	7	-0.127770459999439	0.0174209248674927	-7.33430980107479	3.22063399379754e-07	4.17884647470446e-05	TSS200;5'UTR;1stExon		CD6	cg13014558;cg21939215;cg27284288;cg26427109;cg07380416;cg09902130;cg09153080		11	62342512	62342730	219	*	3	0.0855864444580935	0.011526245277647	7.42535339101905	2.66326737625919e-07	3.82055400381572e-05	TSS1500;Body	S_Shore	EEF1G;TUT1	cg22933646;cg14250984;cg14073716
8	141275107	141275191	85	*	3	-0.084681038223346	0.0115899851553567	-7.30639747059625	3.41459579399034e-07	4.32074444657447e-05	Body		TRAPPC9	cg12443985;cg19435547;cg24337701		12	133000497	133000830	334	*	3	0.113817598497546	0.0153569130818058	7.41148939837343	2.74126241736162e-07	3.87696743687453e-05		S_Shore		cg06128161;cg26120813;cg01577029
13	113422497	113422671	175	*	3	-0.0561260195674635	0.00772646984157842	-7.26412200115411	3.73158115402387e-07	4.51547151688793e-05	Body	N_Shelf	ATP11A	cg09714789;cg10385395;cg18972765		4	116034871	116035232	362	*	3	0.116166845802861	0.0156955247554412	7.40127186652932	2.80024799323904e-07	3.91411803591558e-05	1stExon;5'UTR;TSS200;TSS1500		NDST4	cg09511421;cg14204430;cg27063986
11	70211301	70211531	231	*	3	-0.1257733531705	0.0173236539480376	-7.26020928077629	3.76241241741004e-07	4.51547151688793e-05	Body		PPFIA1	cg14999168;cg14088196;cg25574765		6	30881464	30881579	116	*	7	0.0934566344815274	0.0126274974867035	7.40104162205816	2.8015921631603e-07	3.91411803591558e-05	TSS1500;Body	N_Shore;Island	VARS2;GTF2H4	cg12433575;cg10661769;cg09424348;cg15080939;cg05267955;cg18261909;cg27650171
7	2124092	2124566	475	*	3	-0.10393042327735	0.0143577059055888	-7.23865107425658	3.93705599739997e-07	4.62196255360692e-05	Body		MAD1L1	cg23043544;cg08858130;cg19382157		5	150020212	150020338	127	*	3	0.12187396011755	0.0164752397187799	7.39740132452382	2.82293288239824e-07	3.9221785473181e-05	1stExon;5'UTR;Body		SYNPO	cg15697257;cg05876069;cg19984911
7	632926	633202	277	*	3	-0.0907215080162777	0.0125377320789785	-7.23587866169086	3.96011379679507e-07	4.6316956906167e-05	Body	S_Shore	PRKAR1B	cg16439394;cg07689396;cg25495650		8	37005558	37005619	62	*	3	0.12117263396504	0.0163815616756799	7.39689147860262	2.82593513188756e-07	3.9221785473181e-05				cg05959430;cg17196051;cg01870916
5	169533120	169533372	253	*	3	-0.0887899180348741	0.0123092696881441	-7.2132563738037	4.15353791706834e-07	4.72138881054056e-05	1stExon	Island	FOXI1	cg05603791;cg16087093;cg00661485		11	44642868	44642932	65	*	3	0.0718113570183028	0.00971704847075388	7.39024377972784	2.86538302152532e-07	3.9423199828087e-05				cg23664926;cg00233028;cg10469774
10	130833836	130834003	168	*	3	-0.0888407376640191	0.0123470595927942	-7.19529512240037	4.31402573329368e-07	4.81293966806822e-05				cg11948367;cg05130816;cg09580822		4	24796689	24797176	488	*	8	0.122750141485567	0.0166280673628377	7.38210513627719	2.91445236584426e-07	3.96630864198194e-05	TSS1500;TSS200;5'UTR;1stExon	N_Shelf	SOD3	cg08180187;cg23639734;cg03063309;cg03577139;cg11372436;cg16216407;cg25449950;cg21411366
4	10686300	10686610	311	*	6	-0.103676143156377	0.0144373719558699	-7.18109524872529	4.44541796250099e-07	4.87085876738658e-05	1stExon;5'UTR;TSS200;TSS1500		CLNK	cg03485217;cg06837308;cg20391895;cg12232903;cg00026290;cg05582979		5	178594526	178594990	465	*	4	0.0723162777141572	0.00980674020851892	7.37414025216426	2.96331308484983e-07	3.99733226158823e-05	Body	Island;S_Shore	ADAMTS2	cg21183664;cg06010443;cg03993109;cg15726814
21	39870397	39870704	308	*	3	-0.115877214433083	0.0161987807686936	-7.15345284856451	4.71314670179324e-07	4.99419513732984e-05	Body;1stExon;5'UTR;TSS200;TSS1500		ERG	cg01613817;cg04163967;cg23340514		2	6072744	6072981	238	*	4	0.11350444025379	0.0154216514180118	7.36007040862185	3.05169841415153e-07	4.0723505879212e-05	TSS200;Body		LOC150622	cg25803107;cg25686172;cg17050941;cg04747036
16	10647084	10647275	192	*	3	-0.118142766825428	0.0165164276540731	-7.15304600364311	4.71720886089374e-07	4.99419513732984e-05	5'UTR		EMP2	cg06513814;cg05731801;cg09712682		5	178692691	178692806	116	*	3	0.102558340519082	0.0139371619679406	7.35862442834449	3.06093459649386e-07	4.07682089200535e-05	Body		ADAMTS2	cg01231141;cg10213542;cg06495631
14	103415458	103415882	425	*	3	-0.123499409268337	0.0172805149149389	-7.14674359394077	4.78059807587911e-07	5.02835229767195e-05	Body		CDC42BPB	cg09940677;cg04987734;cg02003183		19	46270244	46270700	457	*	4	0.140901434359397	0.0191504247343867	7.35761406410962	3.06740538253917e-07	4.08082551539992e-05	Body	Island	SIX5	cg24338091;cg27181142;cg25686087;cg14282004
10	858817	858923	107	*	3	-0.0410905073574647	0.00577821800420804	-7.11127675133409	5.15404880857503e-07	5.24410706462999e-05	3'UTR;Body	S_Shelf	LARP4B	cg17893934;cg06296597;cg08876481		6	30042188	30042295	108	*	6	0.0607372624629172	0.00825677982401171	7.35604724329525	3.07746784305336e-07	4.084101705011e-05	Body	N_Shore	RNF39	cg08497487;cg24378136;cg02197419;cg14417687;cg16908633;cg06028875
2	241513650	241513716	67	*	3	-0.0631769059975249	0.00893585806297722	-7.07004358756296	5.62622872964254e-07	5.51109636656019e-05	Body	S_Shore	RNPEPL1	cg16361013;cg00331740;cg21680645		4	1027885	1028067	183	*	4	0.133617126619003	0.0181871238607642	7.34679807769168	3.13756522250363e-07	4.13526598024585e-05		Island;N_Shore		cg09223687;cg15556591;cg03357952;cg09346775
22	46770063	46770440	378	*	4	-0.0800557214293438	0.0113367881619874	-7.06158748716617	5.7284443660317e-07	5.57581903534842e-05	Body	N_Shore;Island	CELSR1	cg04332442;cg12974599;cg22768487;cg24408469		17	77086350	77086810	461	*	4	0.109776075330635	0.0149584477152224	7.33873443425027	3.19094623846976e-07	4.15498714205958e-05	3'UTR		HRNBP3	cg02376668;cg08319103;cg03497477;cg08791882
11	134254573	134254690	118	*	3	-0.10381891199345	0.0147870720937765	-7.02092417856979	6.24734593522505e-07	5.83357428290779e-05	Body	S_Shore	B3GAT1	cg08539737;cg09447621;cg24391854		9	36166097	36166258	162	*	3	0.068432833360567	0.00934036891238657	7.3265664346315	3.27327619124652e-07	4.20940898673757e-05		N_Shore;Island		cg14098299;cg00716991;cg13461303
18	13136340	13136597	258	*	3	-0.067619974938021	0.00963683563910143	-7.01682351659638	6.30229216166469e-07	5.84636681380165e-05		N_Shore;Island		cg00430895;cg19174643;cg04338652		7	1428806	1428900	95	*	3	0.126866388587809	0.0173630469043237	7.30668927446235	3.41250698324924e-07	4.32074444657447e-05				cg15262505;cg05132262;cg10875499
10	30818479	30818641	163	*	3	-0.138156582886233	0.0197056706404755	-7.01100639541083	6.38109231458881e-07	5.86610625933992e-05				cg27482619;cg11781335;cg25913612		3	122712138	122712271	134	*	3	0.102458224890705	0.0140269397059963	7.30438905693064	3.42900834857617e-07	4.3352039064528e-05	5'UTR		SEMA5B	cg17633431;cg04830808;cg11160908
17	2839005	2839187	183	*	3	-0.118728468839085	0.0169733799792088	-6.99498090448212	6.6034642724234e-07	5.96026675337994e-05	Body		RAP1GAP2	cg04960169;cg16024891;cg11869193		13	111522651	111522985	335	*	6	0.11404235021813	0.0156501155628336	7.286997323455	3.55646523443077e-07	4.42414168834375e-05	Body;TSS200;TSS1500		C13orf29	cg13698168;cg05348852;cg22131172;cg15703035;cg13531120;cg22790835
1	240874857	240874946	90	*	3	-0.0350734512545256	0.00502184309477227	-6.98417903399592	6.75783816708368e-07	6.05206706070062e-05				cg21116056;cg17136275;cg02079463		14	105287326	105287427	102	*	3	0.143229475498751	0.0196613962445677	7.28480692404155	3.57286038142581e-07	4.44153168944265e-05	TSS1500;TSS200		MGC23270	cg13581362;cg08111922;cg14152268
20	3051954	3052274	321	*	8	-0.0586432469893689	0.00843838932405258	-6.94957825923172	7.27780430829257e-07	6.32367590887696e-05	TSS1500;TSS200;1stExon;5'UTR	N_Shore;Island	OXT	cg04731988;cg07747220;cg16887334;cg13285174;cg26267561;cg01644611;cg13725599;cg19592472		20	642436	642782	347	*	3	0.0961852016741046	0.0132223963964325	7.27441522627895	3.65171006444523e-07	4.4939743021341e-05	3'UTR	N_Shore;Island	SCRT2	cg02751731;cg20543681;cg01235820
9	117692745	117693010	266	*	3	-0.134286968088004	0.0194088191717094	-6.91886337339586	7.77383249129052e-07	6.57538237246215e-05	1stExon;5'UTR;TSS200;TSS1500		TNFSF8	cg27631256;cg19343707;cg24443250		4	184908739	184909018	280	*	4	0.144944366491548	0.0199313370065155	7.27218482353522	3.66886626988498e-07	4.50029812156576e-05	Body		STOX2	cg18628646;cg13023014;cg13966557;cg00058887
9	124132919	124133094	176	*	3	-0.105390866165186	0.0152452048953907	-6.9130501615659	7.8715598225078e-07	6.62663515295999e-05	TSS1500	Island	STOM	cg14215970;cg14365564;cg18676053		17	78161467	78161706	240	*	6	0.133015213760802	0.018291934758297	7.27179576782973	3.67186737332989e-07	4.50029812156576e-05	Body;TSS200;5'UTR;1stExon	N_Shelf	CARD14	cg24206431;cg15910686;cg03130276;cg20571913;cg11447922;cg21336650
16	49732224	49732623	400	*	4	-0.102136307279907	0.0148218086485401	-6.89094763680998	8.25481508221603e-07	6.85511312647316e-05	Body	N_Shore;Island	ZNF423	cg01899542;cg04086531;cg26929700;cg07633317		7	157462914	157463355	442	*	3	0.133438228056898	0.018373066524514	7.26270858916551	3.74268834591685e-07	4.51547151688793e-05	Body		PTPRN2	cg02855778;cg26706676;cg06819373
6	30704809	30704998	190	*	3	-0.0748421834266129	0.010876661490077	-6.88098857309231	8.43372658637649e-07	6.93477878553039e-05	Body		FLOT1	cg21761853;cg09179723;cg13534892		2	202814226	202814523	298	*	5	0.141497357062247	0.019541298912964	7.24093918692253	3.91813025365761e-07	4.60603267459868e-05				cg20373544;cg19214097;cg03170036;cg26360026;cg23517999
16	30198370	30198517	148	*	4	-0.0997678114770522	0.0145053706337878	-6.87799119345906	8.48835066528875e-07	6.95791201502151e-05	Body;TSS1500	S_Shelf	CORO1A;LOC606724	cg06038367;cg27583010;cg06749872;cg02767068		19	2525231	2525634	404	*	5	0.13905782031459	0.0192527368428088	7.22275598788595	4.07115596327363e-07	4.68938731339661e-05	5'UTR	Island;S_Shore	GNG7	cg04178634;cg12281620;cg25556008;cg08994082;cg10131810
12	19557320	19557343	24	*	3	-0.0800267700876014	0.0116640693149926	-6.86096489367891	8.805615685528e-07	7.08130292090942e-05				cg21330949;cg20894640;cg14287022		8	124171115	124171421	307	*	3	0.066774033482288	0.00924509838215	7.22264174183502	4.07213665566695e-07	4.68938731339661e-05		N_Shore		cg19193851;cg07745674;cg05753328
12	124950669	124950990	322	*	4	-0.0917477334228071	0.0133727046512981	-6.86082103921294	8.80834758163584e-07	7.08130292090942e-05	Body	N_Shore;Island;S_Shore	NCOR2	cg07800907;cg25922751;cg02053964;cg07739604		3	49395985	49396232	248	*	5	0.0682551314943859	0.00945702057780686	7.21740329661148	4.11736605960359e-07	4.71210110600389e-05	TSS200;TSS1500	S_Shore	GPX1	cg08539067;cg15900980;cg05055782;cg24011261;cg05551922
12	129281444	129281546	103	*	3	-0.0408729722353469	0.00595998788264853	-6.85789519041499	8.86410101186319e-07	7.09948391727138e-05	Body	S_Shore	SLC15A4	cg06653632;cg09001549;cg02555727		11	63852804	63853037	234	*	5	0.148305842272351	0.0205538735282197	7.21546924324177	4.13419544127786e-07	4.71824357317136e-05	Body	Island	MACROD1	cg02374207;cg04683210;cg19324462;cg15769472;cg16519399
1	24239771	24240069	299	*	5	-0.0861608642650566	0.0126034093914613	-6.83631401543059	9.28671276198503e-07	7.27501372691013e-05	5'UTR;1stExon;TSS200;TSS1500		CNR2	cg24672624;cg16679650;cg03750587;cg16410115;cg26151675		11	44087367	44087423	57	*	3	0.0590706506185311	0.00819235748931949	7.21045812460485	4.17813068524272e-07	4.73312957275441e-05	TSS1500	N_Shore	ACCS	cg18265608;cg09339476;cg20240860
20	3693158	3693221	64	*	3	-0.0806473873629056	0.0118030372426266	-6.83276564371485	9.35815703855255e-07	7.29987863789238e-05				cg14921416;cg17661220;cg02259914		19	15563870	15564105	236	*	3	0.118815672758895	0.0164833382853626	7.20822873995156	4.19783123867022e-07	4.74084185325963e-05	Body	Island	RASAL3	cg22808633;cg11264392;cg22216196
13	76334583	76334866	284	*	4	-0.0710345029840184	0.0104077573520747	-6.82514979750735	9.5134117826881e-07	7.37094975538665e-05	TSS1500;Body;TSS200;5'UTR;1stExon		LMO7	cg14675361;cg10581837;cg02714303;cg12166476		10	94455543	94455895	353	*	4	0.107995515898156	0.0149922364498521	7.20342933887103	4.24056780898326e-07	4.77830465622507e-05		Island		cg10299976;cg14987431;cg07856667;cg26194475
8	24151472	24151874	403	*	4	-0.0798692283523697	0.011704447374319	-6.82383591450993	9.54046295205024e-07	7.37636660177042e-05	TSS200;1stExon;5'UTR;Body		ADAM28	cg18757155;cg17969683;cg22915945;cg14976447		3	135684107	135684163	57	*	3	0.136715755077785	0.0190093397808723	7.19203068879602	4.34387334612257e-07	4.82049223411824e-05	TSS1500	N_Shore	PPP2R3A	cg23194766;cg04907151;cg07038400
7	47344579	47344750	172	*	4	-0.102685683578948	0.0150673165924183	-6.81512749460764	9.72176872251596e-07	7.43525239414751e-05	Body		TNS3	cg10158598;cg08398005;cg15059548;cg12476754		12	124990897	124991139	243	*	4	0.0921594349683824	0.0128323123282339	7.18182605060284	4.43855624044101e-07	4.86963824594155e-05	5'UTR		NCOR2	cg09825309;cg22700848;cg04403415;cg27179101
1	24828096	24828586	491	*	3	-0.0467135439423469	0.00686711758683851	-6.8024965863229	9.99105610435323e-07	7.55166357520639e-05	TSS1500	N_Shore	RCAN3	cg11257888;cg15458504;cg06718763		16	50425329	50425414	86	*	3	0.116637900131409	0.016249356904508	7.17800100132277	4.47459207232954e-07	4.88821293724142e-05				cg02227036;cg01986767;cg05922453
15	96596177	96596478	302	*	3	-0.0565122312917975	0.00833157962140694	-6.78289518431733	1.04242284879591e-06	7.73243902943162e-05				cg03717836;cg16718263;cg13920934		17	66374702	66375195	494	*	3	0.111558267105527	0.0155549567736179	7.17187895338526	4.53289624725548e-07	4.9259914348984e-05	Body		ARSG	cg04938381;cg05505961;cg27366162
13	24528090	24528284	195	*	3	-0.0349122105833724	0.00514721735141498	-6.78273486426117	1.04278499170743e-06	7.73243902943162e-05				cg12193345;cg20699157;cg09346823		1	1920339	1920798	460	*	3	0.0929498456348072	0.0129662604115253	7.16859315521589	4.56451109814739e-07	4.93467404867398e-05	Body		KIAA1751	cg11946378;cg16813854;cg04724873
16	88558065	88558237	173	*	3	-0.0740696863670942	0.0109389279920143	-6.77120156757291	1.06917949891775e-06	7.85684546329011e-05	Body	Island	ZFPM1	cg09535526;cg04983687;cg05958985		2	25475726	25475916	191	*	3	0.107116606369186	0.0149467671078397	7.16654013515757	4.5843797564403e-07	4.93467404867398e-05	Body;TSS1500	Island	DNMT3A	cg20948740;cg11354105;cg05544807
2	27799207	27799411	205	*	3	-0.0795522728787104	0.0117677463127649	-6.76019611269299	1.0950064540814e-06	7.96702776576779e-05	TSS200;5'UTR;1stExon		C2orf16	cg26214074;cg21240640;cg10142452		17	80297128	80297325	198	*	5	0.126801202267806	0.0177056016623821	7.16164322939743	4.6321312854757e-07	4.94288465476655e-05				cg21325715;cg17864646;cg07058988;cg18456621;cg08930904
7	825173	825245	73	*	3	-0.0432738740421948	0.00641363810779439	-6.74716491870734	1.12641822096994e-06	8.0836115413471e-05	Body	S_Shelf	HEATR2	cg18413659;cg23000066;cg06004018		2	128422113	128422179	67	*	3	0.0427173087060773	0.00597347195508878	7.1511692073295	4.73599453712728e-07	4.99859483123815e-05	Body;1stExon;5'UTR;TSS200	Island	LIMS2	cg13099839;cg16944093;cg10661054
17	33866067	33866301	235	*	4	-0.0667056528763384	0.00989030989443671	-6.74454628705419	1.13284138822774e-06	8.09988418014006e-05	TSS1500		SLFN12L	cg08516792;cg01737554;cg00974761;cg25288855		1	15271830	15272326	497	*	6	0.140873233297136	0.0197034568651034	7.14967095680732	4.75104647172262e-07	5.01134778300335e-05	Body;5'UTR;TSS1500;TSS200		KIAA1026	cg00577560;cg21413173;cg03398002;cg16663033;cg11648522;cg26577320
1	169878814	169878927	114	*	3	-0.0507900822330393	0.00757455308749521	-6.70535695589598	1.23359351461911e-06	8.46023100692463e-05				cg00249522;cg12667031;cg17464228		7	4921827	4922196	370	*	4	0.0728690362721272	0.0101936567534297	7.14846870310891	4.76316034191012e-07	5.0157211891062e-05	5'UTR	N_Shore	RADIL	cg04816699;cg25266895;cg03229627;cg10884288
8	674899	675274	376	*	3	-0.0259019539185508	0.00387947463240197	-6.67666536654568	1.31316101121358e-06	8.82443239622504e-05	Body		ERICH1	cg10765507;cg00395995;cg13203973		6	152011103	152011399	297	*	4	0.12969988214335	0.0182199791837405	7.11855270718939	5.07505970744018e-07	5.21282347905164e-05	TSS1500		ESR1	cg19449067;cg25338972;cg06611115;cg18745416
8	145578911	145579317	407	*	3	-0.0737814016964956	0.0111102550076701	-6.64083782465479	1.41997430570926e-06	9.27034727969077e-05	TSS1500;Body	S_Shore	C8ORFK29;FBXL6	cg04843168;cg05494008;cg03753385		19	10231566	10231711	146	*	3	0.1701352845601	0.0239186829102876	7.11307078229309	5.13445565233274e-07	5.24263465552147e-05	TSS1500	S_Shore	EIF3G	cg05328461;cg26826183;cg19766988
14	91866325	91866751	427	*	4	-0.102464162635172	0.0154380616324241	-6.63711319949452	1.4315791387465e-06	9.30932058314606e-05	Body		CCDC88C	cg13027206;cg23304605;cg20272146;cg23615483		6	169852316	169852806	491	*	4	0.0974131531762171	0.0136960037512167	7.11252383875578	5.14042084933173e-07	5.24263465552147e-05		Island;S_Shore		cg07086674;cg14533523;cg09308777;cg21226965
2	232389985	232390071	87	*	3	-0.0575567596315702	0.00868278851385637	-6.62883352965682	1.45772638153739e-06	9.38760472094864e-05	Body		NMUR1	cg19077400;cg19733463;cg20608294		1	202091865	202092005	141	*	7	0.126572777864061	0.0178001763406728	7.11075977235389	5.15970916839298e-07	5.24410706462999e-05	TSS200		GPR37L1	cg02848961;cg13300939;cg17219660;cg02124912;cg08129759;cg27313021;cg15096829
12	58013241	58013651	411	*	15	-0.0531006688316285	0.00802708194818184	-6.61518957628881	1.50188907291318e-06	9.56342901745756e-05	TSS1500;TSS200	Island	SLC26A10	cg23702688;cg03308494;cg03728296;cg06631310;cg26785896;cg27043188;cg26616640;cg22844229;cg20677436;cg09696411;cg18069290;cg16567290;cg14494721;cg04963424;cg16577509		10	32216031	32216359	329	*	5	0.0805120366956829	0.0113254647896485	7.10893885514274	5.17969726359832e-07	5.2586082782326e-05	5'UTR	N_Shore	ARHGAP12	cg04359828;cg03015672;cg09642378;cg18675610;cg22706007
8	142276287	142276533	247	*	3	-0.103630083227065	0.015666279937815	-6.61484944979981	1.50300738032184e-06	9.56342901745756e-05				cg13340765;cg25461290;cg04597393		14	95927445	95927930	486	*	3	0.112941579702399	0.0159005317220737	7.10300647025589	5.24537139552526e-07	5.3018622287514e-05	Body		C14orf49	cg22958403;cg19821124;cg05006302
4	95264019	95264373	355	*	4	-0.0757110390805486	0.0114989044412476	-6.58419586556144	1.60738824551218e-06	9.99096671506502e-05	5'UTR;1stExon;TSS200;TSS1500		HPGDS	cg12554857;cg16567676;cg27186013;cg19522940		17	48473757	48474021	265	*	3	0.0612789509583243	0.00863754820738699	7.0944843938373	5.34121837504941e-07	5.36517298227713e-05	Body	N_Shore	LRRC59	cg20508508;cg00814918;cg15574642
16	85863167	85863576	410	*	3	-0.0757747972422992	0.0115094875590774	-6.58368123283965	1.60920283166518e-06	9.9988652729682e-05		N_Shore;Island		cg00320288;cg02891945;cg04343928		16	4421445	4421643	199	*	4	0.0952558230280726	0.0134696160709917	7.07190335092151	5.60400126072585e-07	5.50651212163796e-05	TSS1500;Body	N_Shore;Island	VASN;CORO7	cg02102684;cg27554551;cg09276451;cg12486287
2	235901907	235902219	313	*	3	-0.0384171111528024	0.00586030050077543	-6.55548485060094	1.71190683086988e-06	0.000104152706160459	5'UTR		SH3BP4	cg26229066;cg13530377;cg08092258		10	29228804	29228916	113	*	3	0.12243654692735	0.0173476532552472	7.05781612797204	5.77464631887757e-07	5.59979270855755e-05				cg07028733;cg27315314;cg08834350
12	53496842	53497306	465	*	6	-0.0863475043256317	0.0131888507803055	-6.54700745076073	1.74408318379129e-06	0.00010520518047529	TSS1500;TSS200;1stExon;5'UTR		SOAT2	cg04062576;cg20465954;cg07267067;cg17818435;cg04875514;cg24603028		14	23479657	23479736	80	*	3	0.0355294927203602	0.00504960033062123	7.03609996714118	6.04825203656498e-07	5.75391951474973e-05	TSS1500	S_Shore	C14orf93	cg14386691;cg11789185;cg23550082
1	168513067	168513310	244	*	3	-0.0848510876613963	0.0129803406454589	-6.53689221099763	1.78328976918663e-06	0.000106903773613591	Body;TSS200		XCL2	cg12286890;cg24581845;cg00154920		17	1202015	1202252	238	*	4	0.0771820199667559	0.0109746984603542	7.03272351815164	6.091976107471e-07	5.77352904713149e-05	3'UTR		TUSC5	cg11393185;cg21253721;cg09187054;cg19645256
11	2919689	2919808	120	*	4	-0.0924127676807923	0.0141648858330783	-6.52407430386673	1.83427489558948e-06	0.000108824765417291	Body;TSS1500	N_Shelf	SLC22A18AS;SLC22A18	cg14449910;cg26665035;cg22040301;cg05457684		13	95131809	95132211	403	*	3	0.112907795956978	0.0160675476197027	7.02707087785601	6.1659058276403e-07	5.80247789482713e-05	1stExon;5'UTR;TSS200;TSS1500		DCT	cg05807291;cg05256043;cg09189889
3	53700141	53700276	136	*	4	-0.0548728849088119	0.00843018487484348	-6.50909626816822	1.89575243519174e-06	0.000111252170301049	Body		CACNA1D	cg15417641;cg00336149;cg21188533;cg13411554		10	695844	696063	220	*	6	0.12450436128497	0.0177267055661312	7.02354765359497	6.21245188035416e-07	5.82465675813378e-05	Body;TSS200		DIP2C;C10orf108	cg05585149;cg11722581;cg01263942;cg17198320;cg07469445;cg01573089
7	1102138	1102226	89	*	3	-0.0759572894750441	0.0116801267681041	-6.5031220108387	1.92086019917332e-06	0.000112259197507885	Body	N_Shelf	C7orf50	cg23657099;cg15693483;cg06009448		3	49170496	49170849	354	*	6	0.0864561829268176	0.0123139850329177	7.02097515107441	6.2466660473585e-07	5.83357428290779e-05	1stExon;5'UTR;TSS200;TSS1500		LAMB2	cg01919208;cg02954987;cg08234664;cg05654765;cg14099457;cg11566975
14	103376914	103377153	240	*	3	-0.0255503407025069	0.00393107459909792	-6.4995817449941	1.9358995112902e-06	0.000112724790489195		S_Shelf		cg02201898;cg26434328;cg09939191		6	152702330	152702660	331	*	6	0.149598934323766	0.0213146377489147	7.01860083600923	6.27841641755335e-07	5.84477652716426e-05	Body		SYNE1	cg00041666;cg07604117;cg19827346;cg20187047;cg13806292;cg15332386
10	114134878	114135259	382	*	5	-0.0882695306131625	0.0135813496892511	-6.49931948096609	1.93701842456571e-06	0.000112724790489195	TSS1500;TSS200;5'UTR;1stExon		ACSL5	cg18733757;cg25780389;cg16066219;cg02402091;cg14991821		5	178741004	178741374	371	*	4	0.101024997173641	0.0143950308728006	7.01804657915167	6.28585206117263e-07	5.84636681380165e-05	Body		ADAMTS2	cg04706600;cg12613839;cg00799121;cg03975447
8	1900524	1900992	469	*	4	-0.0927746643452612	0.0142864342019875	-6.49389924970604	1.96029228080281e-06	0.00011351728455311	Body		ARHGEF10	cg06879681;cg27134322;cg19627093;cg14390047		6	30881643	30881728	86	*	5	0.0300913497847522	0.00428879200652477	7.01627631719434	6.30966180006331e-07	5.84636681380165e-05	TSS1500;Body	Island	VARS2;GTF2H4	cg16555181;cg02186769;cg26860970;cg05103231;cg00649377
8	144408230	144408588	359	*	3	-0.11027936056276	0.0169917252389575	-6.4901803090553	1.97642681465039e-06	0.000114092263018777	Body		TOP1MT	cg25642069;cg21435473;cg03922423		12	129127968	129128018	51	*	3	0.093500935156425	0.0133271893679303	7.01580300055013	6.31604354445803e-07	5.84636681380165e-05	Body		TMEM132C	cg17734698;cg17062305;cg14479837
17	80986552	80986746	195	*	3	-0.0687421766558265	0.0106060804966961	-6.48139307232678	2.01509366736166e-06	0.000115331810865354	Body	N_Shelf	B3GNTL1	cg24042899;cg07017022;cg04551025		2	66298197	66298242	46	*	3	0.157978193417693	0.0225198786197406	7.01505528005872	6.32613862377231e-07	5.84775023241907e-05				cg17612681;cg03819089;cg17459215
3	117604196	117604411	216	*	3	-0.0946677168025414	0.0146090222859318	-6.48008572714031	2.02091241800643e-06	0.000115446336745064				cg07612923;cg07190778;cg07910724		21	45789122	45789379	258	*	3	0.116723333820848	0.0166661731949759	7.00360739416979	6.48278828762461e-07	5.90946247304833e-05	Body	Island;S_Shore	TRPM2	cg16190478;cg27328431;cg02892357
6	90312516	90312567	52	*	3	-0.0613011904468759	0.00946515977328925	-6.47650878750809	2.03692098905263e-06	0.000115946209327006	Body		ANKRD6	cg10981962;cg01038299;cg02400146		8	141248582	141248988	407	*	5	0.122773100693858	0.0175500707827097	6.99559005852068	6.59486745142273e-07	5.95835741892448e-05	Body		TRAPPC9	cg06900571;cg03918756;cg23401796;cg04404304;cg11152943
1	161039681	161040044	364	*	4	-0.0921190013963878	0.0142549198329794	-6.4622602214336	2.10199285378289e-06	0.000118403892188624	1stExon;5'UTR;TSS1500		ARHGAP30	cg12081303;cg00045607;cg03089651;cg01774645		20	3022925	3023418	494	*	3	0.150486686523527	0.0215362950581661	6.98758473159318	6.70876915323703e-07	6.01950829596927e-05	TSS1500	N_Shelf	GNRH2	cg01583485;cg23848712;cg04267184
17	78800574	78800806	233	*	5	-0.0782630052921125	0.0121235032102692	-6.4554777554577	2.13371327187382e-06	0.000119318415246931	Body	S_Shore	RPTOR	cg16636468;cg25337513;cg07126783;cg16638092;cg08939850		9	137030544	137030823	280	*	4	0.0361572232512162	0.00517790004314402	6.98298981246103	6.77505923627937e-07	6.05236747422375e-05	TSS1500	Island;S_Shore	RNU6ATAC	cg14411670;cg06638811;cg03997643;cg13532004
19	36233297	36233447	151	*	4	-0.10371439356349	0.0160697597131835	-6.4540102288153	2.14064102456625e-06	0.000119429463148714	1stExon;5'UTR;TSS200;3'UTR	S_Shore	TMEM149;U2AF1L4	cg12967050;cg16927606;cg15139596;cg16911583		12	124773668	124774078	411	*	6	0.136445919708958	0.0195566604874725	6.97695395368557	6.86316305942938e-07	6.09003039065457e-05	TSS200;1stExon;5'UTR		FAM101A	cg26814987;cg05990366;cg22825473;cg03608224;cg21453309;cg11658874
6	163730796	163730853	58	*	3	-0.0709529909383294	0.0110241833041639	-6.43612220340439	2.22696390757213e-06	0.000122223091666359	Body		PACRG	cg08555556;cg06638568;cg21484573		7	1789151	1789648	498	*	3	0.110992452563694	0.0159221285596602	6.97095568270319	6.9518864803669e-07	6.14208023255059e-05		S_Shelf		cg06386880;cg18113734;cg03518533
7	155556590	155556729	140	*	3	-0.110273997709204	0.0172502121288487	-6.39261690728925	2.45213102875661e-06	0.000130076849052556	Body		RBM33	cg13639901;cg14430943;cg13904214		16	1338174	1338434	261	*	3	0.0985056007938164	0.0141363907244016	6.96822850430841	6.99261496413063e-07	6.15735246499087e-05				cg09096087;cg26874713;cg05550995
7	2402133	2402340	208	*	3	-0.0677290449510795	0.0105984742757812	-6.39045236028442	2.46392560505261e-06	0.000130476641077007	Body		EIF3B	cg07040338;cg02965892;cg06068163		15	31516111	31516481	371	*	5	0.144129529094082	0.0206895305696511	6.96630252720676	7.02152591700697e-07	6.17689346208126e-05				cg19666541;cg03330558;cg12689679;cg25017403;cg24860562
12	122444450	122444621	172	*	3	-0.0502313103717447	0.00787442850225457	-6.37904202919141	2.52706902908435e-06	0.000132371619549407				cg08059719;cg14480046;cg04716447		17	7486551	7486874	324	*	7	0.0482171671023935	0.00692919611298133	6.95855136962602	7.13912805239423e-07	6.24864120753061e-05	TSS1500;TSS200	Island	MPDU1	cg17887478;cg11874331;cg05086567;cg06931941;cg09663193;cg13546736;cg07451297
2	8683945	8684126	182	*	3	-0.0903666403253873	0.0142294107654422	-6.35069447463372	2.69122378518988e-06	0.000137637194414806				cg06142351;cg12018718;cg00034336		16	474271	474528	258	*	4	0.139033933848971	0.0200009367945322	6.95137109212703	7.2498768474584e-07	6.30781850082732e-05	TSS1500	N_Shore	RAB11FIP3	cg09555736;cg02102075;cg06502279;cg03363565
15	89178776	89178874	99	*	3	-0.0987812423382786	0.0155846254498741	-6.3383776951198	2.76591749554832e-06	0.000140286572362488				cg12177851;cg07099553;cg02984092		17	34947628	34948054	427	*	4	0.0402573556873738	0.00581151719559666	6.9271679550181	7.63638224401143e-07	6.51214101577781e-05	TSS1500;TSS200	N_Shore;Island	DHRS11	cg12496307;cg14076390;cg24338748;cg19847411
2	204571146	204571377	232	*	3	-0.105287854897839	0.0166797254353018	-6.31232542203616	2.93099125301252e-06	0.000145612102888574	TSS200;5'UTR;1stExon		CD28	cg02099418;cg04098585;cg22309950		8	142289648	142289876	229	*	4	0.112476260698898	0.0162402624199774	6.92576620932793	7.65940615778019e-07	6.51967942945976e-05				cg10138338;cg11136341;cg03195377;cg13289579
10	3250774	3251149	376	*	3	-0.0683000383743554	0.0108275685342105	-6.30797562338734	2.9595212423297e-06	0.000146469614022475				cg16912848;cg15291308;cg04588138		22	50025915	50026188	274	*	3	0.143531105345904	0.0207571705988238	6.91477215849625	7.84247988977235e-07	6.6144333797189e-05	Body	Island	C22orf34	cg03814063;cg01652190;cg07959070
6	170531259	170531435	177	*	3	-0.0662467045708083	0.0105160716494033	-6.29956763128058	3.01547822210408e-06	0.000148201767024281		S_Shore		cg11521470;cg14582154;cg14114043		7	81399458	81399680	223	*	3	0.0315766151926044	0.00456669314972669	6.91454716954088	7.84627306858349e-07	6.6144333797189e-05	TSS200;TSS1500		HGF	cg23838245;cg06745740;cg22543992
12	54891213	54891636	424	*	4	-0.0876308013115815	0.0139333302382773	-6.28929335722226	3.08533065901596e-06	0.000150758821181148	TSS1500;TSS200;1stExon		NCKAP1L	cg01810875;cg17605084;cg16509569;cg21376733		6	13014871	13015221	351	*	5	0.117087230915387	0.0169542188048426	6.90608233049011	7.99036488692793e-07	6.70822145089353e-05	Body	N_Shore;Island;S_Shore	PHACTR1	cg09510202;cg06769918;cg03338924;cg00501467;cg03879823
1	24191740	24192033	294	*	3	-0.0661176744174127	0.0105195630910562	-6.28521107246618	3.11354356636845e-06	0.000151683361570995	Body	N_Shelf	FUCA1	cg08896387;cg16906859;cg05160751		11	57529400	57529614	215	*	4	0.0477989265886524	0.00693237261355164	6.89503136274202	8.18258499491165e-07	6.82286573505425e-05	5'UTR;1stExon		CTNND1	cg18213545;cg10831212;cg19210276;cg09878888
10	574553	574732	180	*	3	-0.0532404983583851	0.0084742514784632	-6.28261959108632	3.13159050646062e-06	0.000152320396541625	Body	N_Shore	DIP2C	cg09758680;cg14438812;cg19223119		21	44898090	44898206	117	*	3	0.102237720987115	0.014881435874239	6.87015163396275	8.63294527197808e-07	6.99843335432371e-05	Body;TSS200		C21orf84	cg23732182;cg16334524;cg12935478
16	88832572	88832700	129	*	3	-0.0290713486186033	0.00462772277092038	-6.28199874056445	3.13592997210121e-06	0.000152450806118603	Body		FAM38A	cg05635114;cg06247108;cg02600679		19	751124	751241	118	*	3	0.117861334025018	0.0171581862248113	6.86910215804665	8.65249338326364e-07	7.00590618088171e-05	TSS200;1stExon;5'UTR	S_Shelf	C19orf21	cg03230858;cg14052044;cg04245402
10	134310836	134311114	279	*	3	-0.0669748672303562	0.0106757479920895	-6.27355266160115	3.19558017491168e-06	0.000153902081000053				cg03324884;cg24879087;cg16943126		7	127225891	127225949	59	*	3	0.0786450876642394	0.0114555794721657	6.86522125356712	8.72517749742143e-07	7.03853082438792e-05	TSS1500	Island	GCC1	cg02945056;cg23081781;cg08586737
6	26086340	26086585	246	*	3	-0.0440582911347312	0.00702959517837031	-6.26754315387836	3.2387290957003e-06	0.000155393917746963	TSS1500		HFE	cg05177776;cg08179431;cg13015616		2	237702390	237702580	191	*	3	0.127364561536271	0.0186084446563363	6.8444495973984	9.12501695192844e-07	7.20668596118819e-05				cg17646392;cg26089165;cg06888209
13	107027491	107027718	228	*	3	-0.0124026815501878	0.0019822501626978	-6.25686998724119	3.31684122083915e-06	0.00015801566685504				cg03696393;cg03603866;cg16928293		12	53490352	53490632	281	*	3	0.115294156975925	0.0168879110293602	6.82702299742592	9.47498128200648e-07	7.35216295592637e-05	TSS1500	N_Shore	IGFBP6	cg06559575;cg27409154;cg04791129
5	1325969	1326034	66	*	3	-0.0240154221786553	0.00383937012772012	-6.25504220217394	3.33041032693775e-06	0.000158346499172601	Body		CLPTM1L	cg26947723;cg25070340;cg20711912		22	43166139	43166347	209	*	3	0.115534299935553	0.0169361437751085	6.82175951442718	9.58337472017247e-07	7.40020870506589e-05		Island;S_Shore		cg13608545;cg15429214;cg02079700
11	71709837	71709978	142	*	4	-0.0867126424631274	0.0138634000899856	-6.2547890056037	3.33229448712774e-06	0.00015839512205502	TSS200;TSS1500;5'UTR;1stExon		IL18BP	cg09383860;cg08430407;cg26149678;cg16749930		12	99548329	99548550	222	*	5	0.117708920940906	0.017258146841124	6.82048437903078	9.60982551138671e-07	7.40102695879235e-05	1stExon;5'UTR;Body;TSS200		ANKS1B	cg00426659;cg00852595;cg00515954;cg22365906;cg13475578
2	105924245	105924659	415	*	3	-0.0732698438317562	0.0117363001317421	-6.24301040441101	3.42116296546883e-06	0.000161386753471847	Body		TGFBRAP1	cg03985718;cg21778644;cg17576375		20	39969536	39969604	69	*	3	0.0753854103723947	0.0110666218502147	6.81196225846751	9.78854213318076e-07	7.46470537261837e-05	TSS200;5'UTR;1stExon	S_Shore	LPIN3	cg26688911;cg25882597;cg04964333
13	36429936	36430134	199	*	4	-0.115231405650799	0.0185060101930867	-6.2267017281686	3.54823589498763e-06	0.000165325672431964	Body		MIR548F5;DCLK1	cg23814365;cg12942606;cg21092373;cg12206359		10	88295210	88295591	382	*	4	0.0716590988164387	0.0105197508598458	6.81186273051045	9.79064939156969e-07	7.46470537261837e-05		Island		cg26929272;cg14896134;cg13954667;cg13331196
1	117112616	117112854	239	*	4	-0.0622833954925905	0.0100288759864021	-6.21040638821729	3.68003840479712e-06	0.000169242894487113	Body	N_Shore	CD58	cg26313955;cg09584521;cg14042132;cg21039631		7	157782817	157782916	100	*	3	0.0860755298002201	0.0126447152529291	6.80723354211403	9.88917808457167e-07	7.5132826175672e-05	Body		PTPRN2	cg05434870;cg08106847;cg12510614
2	242566890	242566940	51	*	3	-0.039718498005227	0.00641102245195659	-6.19534532952778	3.80631676922189e-06	0.000173010035815171	Body		THAP4	cg21133251;cg09273030;cg26500934		1	154929317	154929791	475	*	5	0.0910608066802445	0.0133954415073303	6.79789513696986	1.00910530344742e-06	7.5789661759207e-05	TSS1500;3'UTR		PBXIP1;PYGO2	cg02069772;cg24676384;cg17747879;cg23216745;cg11135108
3	50376155	50376475	321	*	4	-0.105305120925819	0.0170043939234336	-6.19281824450675	3.82793582138445e-06	0.000173625086577914	TSS1500;Body	N_Shore	RASSF1	cg05989693;cg19854901;cg01932734;cg24049629		11	122074011	122074433	423	*	3	0.0855232789577912	0.0125887480677604	6.79362860369053	1.0184690941105e-06	7.61837262510785e-05	TSS1500		LOC399959	cg10262710;cg27212940;cg03393223
14	105608474	105608973	500	*	3	-0.040214630229608	0.00652174518033156	-6.16623758175776	4.0630962308089e-06	0.00018048726984786	3'UTR	Island;N_Shore	JAG2	cg18212924;cg09801491;cg16092069		16	29690035	29690524	490	*	3	0.0593805037337484	0.00875233696834662	6.78453125702332	1.03873454831429e-06	7.72464692528639e-05	TSS1500;TSS200;1stExon		QPRT	cg25023941;cg02640604;cg06453916
19	5032663	5033098	436	*	3	-0.0418975123152271	0.00680819310057485	-6.15398413298375	4.1764356713552e-06	0.000184133226136136	5'UTR;Body	Island	KDM4B	cg16886828;cg18362538;cg02659867		10	18629497	18629677	181	*	5	0.15479346198192	0.0228727130761119	6.76760388970142	1.07755271409143e-06	7.88685368073788e-05	Body;TSS200;1stExon;5'UTR		CACNB2	cg19998294;cg05719612;cg07731871;cg03103919;cg15169374
8	140945782	140945843	62	*	3	-0.0807338684342473	0.0131198204000612	-6.15358030616569	4.1802255309353e-06	0.000184133226136136	Body		TRAPPC9	cg03218479;cg26769700;cg12737392		2	114048932	114049041	110	*	3	0.102237640246799	0.0151263367698791	6.75891604174673	1.09805179476877e-06	7.98602472050598e-05	Body	Island	LOC440839	cg14301024;cg26230651;cg00788028
9	123688715	123689193	479	*	3	-0.074002139240544	0.0120293854501559	-6.15178053335925	4.1971590184732e-06	0.000184702120626487	5'UTR;TSS200	N_Shelf;N_Shore	TRAF1	cg15551881;cg14064762;cg04517263		2	33359198	33359688	491	*	6	0.0875801415322375	0.0129724414799284	6.75124583662574	1.11648277124205e-06	8.06213466286318e-05	Body;TSS1500;TSS200;1stExon;5'UTR		LTBP1	cg11918450;cg15135286;cg13652008;cg03906115;cg08357990;cg14102437
6	47253910	47254169	260	*	5	-0.0158510300025537	0.00258226001576236	-6.13843296406929	4.32495406525939e-06	0.000188944922051061	Body		TNFRSF21	cg05617732;cg21286010;cg03116364;cg21727141;cg11209008		10	134224821	134225218	398	*	3	0.0823485332482446	0.0122067829037578	6.74612909048245	1.12895448857495e-06	8.08941606773276e-05	3'UTR;Body		PWWP2B	cg27615067;cg23622878;cg02202246
3	13679471	13679636	166	*	3	-0.0743008517612578	0.0121092293716442	-6.13588606515672	4.3497881887079e-06	0.000189468776732444	3'UTR	S_Shore	FBLN2	cg00816609;cg17378193;cg17054708		8	144798631	144799022	392	*	4	0.0699884171142691	0.0103819555527624	6.74135202742672	1.14072748805325e-06	8.12918663666597e-05	Body	Island	MAPK15	cg22892110;cg24013620;cg23562538;cg23105130
2	51254021	51254170	150	*	4	-0.0228020197783365	0.00371959171149338	-6.13024803444936	4.40528371602575e-06	0.000191161448842289	Body	N_Shore	NRXN1	cg01014190;cg12446209;cg21203781;cg22573528		2	238578376	238578491	116	*	3	0.116540073824161	0.0173035878140046	6.73502368854622	1.15651814381549e-06	8.17827986602165e-05	Body		LRRFIP1	cg08063160;cg03504039;cg22734058
7	20256996	20257420	425	*	4	-0.079730140798784	0.013015821408358	-6.12563266637829	4.45125236571397e-06	0.00019238429917908	1stExon;5'UTR;TSS200;TSS1500		MACC1	cg15749858;cg14085715;cg24704593;cg03840849		11	71710614	71710982	369	*	4	0.0949325116265417	0.0141003508598915	6.7326347102878	1.16253744141804e-06	8.20510446993008e-05	TSS200;5'UTR;TSS1500;1stExon		IL18BP	cg16385335;cg13944685;cg26972614;cg05446414
15	34628731	34629056	326	*	4	-0.0355642386073037	0.00581663042122454	-6.11423384878157	4.56689929170836e-06	0.000196116676389396	1stExon;5'UTR;Body;TSS200	N_Shore	SLC12A6	cg10550166;cg22999786;cg27566947;cg18464823		12	26110518	26110700	183	*	3	0.124217741862531	0.0184708462085794	6.72507044126839	1.18180967874659e-06	8.28072963889743e-05	TSS1500		RASSF8	cg03211239;cg21373145;cg15282709
20	36148615	36148767	153	*	8	-0.0682695236980361	0.011198037260702	-6.09656157669868	4.75230783548624e-06	0.0002008879318339	5'UTR;TSS1500	Island	BLCAP;NNAT	cg26083330;cg22551578;cg04489586;cg23605670;cg12862537;cg10981598;cg13790727;cg20783699		1	145092330	145092576	247	*	3	0.100700260363837	0.0149753352418058	6.72440775033321	1.183513647265e-06	8.28635322439053e-05		N_Shelf		cg16508883;cg18106925;cg16260424
4	174912071	174912278	208	*	5	-0.11895388482206	0.019532481754689	-6.09005482846561	4.82249856874387e-06	0.000202433736153123				cg16185750;cg07672908;cg00404717;cg12519676;cg21026199		2	100863359	100863404	46	*	3	0.078768764006965	0.0117162281963516	6.72304795424637	1.1870179823805e-06	8.29824863963863e-05				cg04611493;cg19364276;cg04369903
2	160761413	160761622	210	*	4	-0.0662794955318139	0.0108890514976048	-6.08680154983133	4.85798987891253e-06	0.000203505391010932	TSS200;TSS1500	Island;S_Shore	LY75	cg14819504;cg01092293;cg10107725;cg15026998		17	35656660	35657046	387	*	4	0.116100074009795	0.0172805620483627	6.71853575623692	1.19872296339353e-06	8.34954425416569e-05	5'UTR;Body;1stExon;TSS200;TSS1500		ACACA	cg16822666;cg06026545;cg01760189;cg20778688
3	18480242	18480341	100	*	3	-0.0696511796850544	0.0114548058167191	-6.08052033351745	4.92727238053597e-06	0.000205704671347176	5'UTR;1stExon;TSS200		SATB1	cg26768584;cg01373248;cg27212369		17	77111684	77112021	338	*	3	0.104898107302329	0.0156140768049692	6.71817543954605	1.19966275051915e-06	8.34954425416569e-05	Body;5'UTR		HRNBP3	cg19617355;cg08866991;cg22114424
11	67379534	67379955	422	*	4	-0.055595181895016	0.00914723756293093	-6.07781108914399	4.95746699293843e-06	0.000206683656202872	Body;3'UTR	N_Shelf	NDUFV1	cg04142692;cg01391071;cg23339143;cg26754560		16	84096367	84096529	163	*	3	0.039894400243249	0.00593950076256708	6.71679352154952	1.20327412940777e-06	8.36495500075132e-05	Body		MBTPS1	cg05328670;cg27257453;cg04046980
6	36343668	36344146	479	*	3	-0.0127188979415099	0.0021021165120939	-6.05051997276818	5.2723964431422e-06	0.000216137689551768	Body		ETV7	cg23845400;cg01270038;cg17690086		18	3453726	3454175	450	*	3	0.0130555777801611	0.00195067725628053	6.69284359477025	1.26766822256992e-06	8.62910817228743e-05	5'UTR;Body;TSS200;1stExon	S_Shore	TGIF1	cg06085713;cg18204321;cg05737526
18	45934156	45934595	440	*	3	-0.0578837998314061	0.00957926488076286	-6.04261397423602	5.36739951409345e-06	0.000218425123342565		N_Shore;Island		cg00057722;cg05477405;cg07933552		15	90727560	90727886	327	*	4	0.105209547003845	0.0157715345412643	6.6708503683378	1.32991953193013e-06	8.88469277932829e-05	TSS1500	N_Shore;Island	SEMA4B	cg25913761;cg26955540;cg26312071;cg06008511
1	3620638	3621048	411	*	5	-0.0598202800862321	0.0099030607339196	-6.04058499624646	5.39206210698266e-06	0.000219278326049723	Body	N_Shelf	TP73	cg00505606;cg06996273;cg03103850;cg19819912;cg19692322		6	17282700	17283113	414	*	6	0.0907387979043022	0.0136218263240744	6.66127990076751	1.35798101351695e-06	8.98937913996346e-05	TSS1500;5'UTR;Body;TSS200;1stExon	S_Shore	RBM24	cg14466942;cg02066331;cg15753394;cg02311932;cg23146346;cg23207527
10	72360348	72360448	101	*	3	-0.0496087551316206	0.00821998655834665	-6.03513823039618	5.45884347795174e-06	0.000221264881616563	Body	Island	PRF1	cg05983405;cg22900360;cg13775629		6	170191057	170191082	26	*	3	0.123856884593563	0.0186031318329993	6.65785125351093	1.36818148135708e-06	9.04214518263234e-05	Body	S_Shore	C6orf122;C6orf208	cg16365842;cg16298927;cg16413842
5	77805555	77806051	497	*	3	-0.0806820988611862	0.013375695920635	-6.03199260359352	5.49779602781532e-06	0.000222402481821364	Body;5'UTR	N_Shore;Island	LHFPL2	cg02061173;cg02642549;cg04833050		21	38580802	38580856	55	*	3	0.0741429154825857	0.0111528124360592	6.647911987013	1.39819858725189e-06	9.18112121619805e-05	TSS200		DSCR9	cg08286219;cg01749753;cg08067998
7	38370664	38370988	325	*	4	-0.0746697901245323	0.0123817316639374	-6.03064192886792	5.5146086897032e-06	0.000222837459138492				cg03176386;cg21730533;cg01726890;cg12996622		12	50497732	50498016	285	*	4	0.105759207651827	0.0159256950420848	6.64079070786864	1.42012050271434e-06	9.27034727969077e-05	TSS200;5'UTR;1stExon;Body		GPD1	cg27522367;cg06168149;cg24210717;cg21151061
17	72436362	72436751	390	*	3	-0.045033667177351	0.00748549917520001	-6.01612078544484	5.69871935503565e-06	0.000227774096064674	Body		GPRC5C	cg16481791;cg23986185;cg16557906		12	57869031	57869490	460	*	3	0.113472559892541	0.0170945196079477	6.63794961747769	1.42896465388844e-06	9.29681572184272e-05	Body	N_Shore;Island	ARHGAP9	cg20009327;cg05584759;cg03886558
11	123324834	123325095	262	*	3	-0.0759481750528607	0.0126337361625234	-6.01153721083337	5.75812982273424e-06	0.000229350951273417				cg11596902;cg04681489;cg15357075		15	58844359	58844583	225	*	3	0.0880054807107427	0.0132776717818595	6.62808074763373	1.46012786633881e-06	9.39977763925726e-05	Body		LIPC	cg24848787;cg05337681;cg21674010
7	33080496	33080615	120	*	4	-0.0887170021784565	0.0147734041323718	-6.00518346235842	5.84153402612011e-06	0.000231469526833711	1stExon;5'UTR;Body;TSS200		NT5C3	cg05427639;cg25064331;cg26306289;cg06206957		7	4383660	4383739	80	*	3	0.0932984906618565	0.0141019457750133	6.61600123489117	1.49922385857491e-06	9.55113650082204e-05				cg07628771;cg24563299;cg27202641
12	129299332	129299702	371	*	5	-0.0572351919461197	0.00953660932028387	-6.00162909309742	5.88872934289144e-06	0.000232938013824156	Body;TSS200;TSS1500		SLC15A4;MGC16384	cg05253716;cg16316183;cg24410690;cg22040672;cg21616243		10	130830949	130831421	473	*	6	0.0619923383303969	0.00937848707185246	6.61005744907979	1.51885428184425e-06	9.63612937907527e-05				cg14240060;cg12737938;cg26135388;cg11290182;cg18650219;cg02220418
11	8228022	8228508	487	*	3	-0.0515840697906756	0.00862771863204564	-5.97887715056895	6.20021298171414e-06	0.000240702060516254				cg13608733;cg16311302;cg07220293		17	8127196	8127373	178	*	3	0.0979179848733737	0.0148191821533591	6.60751611391581	1.52732786939651e-06	9.66986827614922e-05	Body;TSS200	S_Shore	C17orf44	cg06319579;cg21722785;cg25228625
19	54785076	54785518	443	*	4	-0.0388580545435884	0.00651918908249219	-5.96056565500529	6.4631126834265e-06	0.000247717622443634	TSS200;TSS1500		LILRB2	cg24260917;cg21955916;cg05248470;cg19279346		11	64051699	64051814	116	*	6	0.0191692259526088	0.00290343407929884	6.60225974795957	1.54500858382705e-06	9.73821505704002e-05	TSS1500;1stExon;Body;TSS200;5'UTR	N_Shore	GPR137;BAD	cg23397278;cg14391469;cg13620770;cg07588779;cg10498429;cg13221074
10	105978651	105978956	306	*	5	-0.0909244320081877	0.0152782014537768	-5.95125233053601	6.60117033891477e-06	0.000251540845045084	TSS200;Body;TSS1500		MIR609;C10orf79	cg23130731;cg12242373;cg03775802;cg00990350;cg25414746		19	10736006	10736448	443	*	8	0.14809378578919	0.0224352742272539	6.60093495132275	1.5494978418008e-06	9.75647683889226e-05	TSS200;Body;5'UTR;1stExon	Island;S_Shore	SLC44A2	cg09315367;cg17826679;cg17965690;cg24041556;cg25595793;cg06561886;cg21663431;cg21631439
6	108145374	108145777	404	*	7	-0.0764691938025986	0.0128991181575557	-5.92824973525857	6.95521983764006e-06	0.000260024116424304	1stExon;5'UTR;TSS200;TSS1500		SCML4	cg17388996;cg27353361;cg27659622;cg05603896;cg23503775;cg08792995;cg03500965		1	2822706	2822901	196	*	3	0.112579349616805	0.0170802681056661	6.59119335366046	1.58292267117127e-06	9.89619279009005e-05				cg15579696;cg07972116;cg09857070
13	99867950	99868015	66	*	3	-0.0673978068501196	0.011382006115161	-5.92143477768339	7.06379752008735e-06	0.000262743829303205	Body		UBAC2	cg21876656;cg20870372;cg15880501		14	104668772	104668921	150	*	4	0.12785125326718	0.0194209010600636	6.58317824037978	1.6109784069275e-06	0.000100030413324556				cg23585420;cg18480974;cg15465279;cg09796089
11	70257035	70257149	115	*	3	-0.0927915236452428	0.0156715254967002	-5.92102687544881	7.07035101716767e-06	0.000262834728031186	Body	N_Shore	CTTN	cg14191688;cg15465439;cg16061668		4	23892515	23892621	107	*	3	0.132216189418931	0.0200844015523707	6.58302857937655	1.6115071020039e-06	0.000100030413324556	TSS1500		PPARGC1A	cg11270806;cg27514608;cg27461259
16	50715135	50715529	395	*	4	-0.102984519940405	0.0174140873240927	-5.91386261156069	7.18647308108262e-06	0.000265747738176744	1stExon;5'UTR;TSS1500		SNX20	cg27431150;cg08330349;cg01144086;cg27081230		7	1239811	1240091	281	*	3	0.120302912718924	0.0182879522443372	6.57826043679523	1.62844470835011e-06	0.000100809500212978				cg11117438;cg26395513;cg10323531
1	203595048	203595283	236	*	3	-0.0639252407473064	0.0108296175575534	-5.90281608815631	7.3693537643745e-06	0.000270389545752171	TSS1500	N_Shelf	ATP2B4	cg06637618;cg21693907;cg17589633		16	56554249	56554313	65	*	3	0.0479609782265646	0.00730424644870378	6.56617743710931	1.67218978152303e-06	0.000102414104277496	TSS1500	S_Shore	BBS2	cg07280206;cg03885664;cg00876127
5	176731731	176732122	392	*	3	-0.0555977860919857	0.00942236487089537	-5.90061909656258	7.40628942746913e-06	0.000271257563315746	Body;TSS1500	S_Shore	PRELID1;RAB24	cg08293303;cg00848461;cg13284426		7	151157140	151157240	101	*	3	0.0789265063149286	0.012028180497229	6.56179929567162	1.68833652992717e-06	0.000103059716486016				cg15935721;cg07748583;cg04567517
19	14785593	14785849	257	*	5	-0.0810032582701856	0.0137487327690865	-5.89168904732211	7.5583786934401e-06	0.000275074962781683	5'UTR;1stExon;TSS200		EMR3	cg07072643;cg13973985;cg15552238;cg07998554;cg15746620		6	17393521	17393628	108	*	4	0.0272348452291531	0.00415437699426924	6.55569902941457	1.71110184421035e-06	0.000104138190656958	TSS1500;TSS200		CAP2	cg24017912;cg21183536;cg11276986;cg02934347
3	42742993	42743203	211	*	3	-0.0671929123982668	0.0114171646128928	-5.88525388539898	7.66995263030446e-06	0.000277815173493922	Body;5'UTR;TSS200		HHATL	cg24938727;cg07864883;cg24576945		1	4000125	4000600	476	*	3	0.0793991272755651	0.0121561048345641	6.53162574328951	1.8040595459879e-06	0.000107657443708468				cg25468905;cg00647233;cg26233172
6	13274151	13274354	204	*	5	-0.104719915318778	0.0178091713410548	-5.88011161852157	7.76031900727238e-06	0.000280061494871681	Body		PHACTR1	cg06879394;cg21538684;cg20827128;cg07912922;cg00460589		1	40388223	40388395	173	*	3	0.115627414234059	0.0177139623773434	6.52747317460432	1.8206113290997e-06	0.000108236975106108				cg02630477;cg04218880;cg15196156
17	78755379	78755442	64	*	3	-0.0813609576129255	0.013862629472848	-5.8690854986987	7.95776906371262e-06	0.00028454054109007	Body		RPTOR	cg06153925;cg08454507;cg06418238		14	95403054	95403143	90	*	3	0.142380703125315	0.0218234118131558	6.52421831858039	1.8336938220748e-06	0.000108824765417291				cg04201675;cg15862394;cg07088950
11	64627528	64627776	249	*	3	-0.0522353350722382	0.00892885437565602	-5.85017213570586	8.30849506104949e-06	0.000293316358185388	Body		EHD1	cg01151584;cg23851932;cg14317884		10	105212620	105212808	189	*	3	0.073389518493619	0.0112488643908578	6.52417132464183	1.83388341341065e-06	0.000108824765417291	TSS1500	S_Shore	CALHM2	cg05319515;cg06722282;cg23753748
11	64360961	64361020	60	*	3	-0.0212703963536185	0.00364037484958429	-5.84291377467555	8.44725066261138e-06	0.000296733484825576	Body;5'UTR		SLC22A12	cg05190072;cg22348001;cg24285942		12	133035885	133036016	132	*	3	0.111521695213294	0.0170991117031407	6.52207536563496	1.84235979727103e-06	0.000109198720169714				cg11695041;cg18617770;cg01843264
10	134399880	134400191	312	*	3	-0.094198069363299	0.0161407367037149	-5.83604522472749	8.5807342347385e-06	0.000300312601949249	Body		INPP5A	cg25394505;cg06760238;cg10013455		1	35246607	35246759	153	*	3	0.0894735479941443	0.0137242917713475	6.51935629792861	1.85341608544096e-06	0.000109747899534006	TSS200;TSS1500	N_Shore	GJB3	cg21151355;cg00259249;cg09178385
17	78700906	78701257	352	*	4	-0.10078060940849	0.0172772027171993	-5.83315546261223	8.63753602685027e-06	0.000301598268854681	Body	Island;S_Shore	RPTOR	cg25288455;cg06975080;cg10790704;cg18406924		1	88928647	88928839	193	*	3	0.0726567564519512	0.0111484750490245	6.51719236330072	1.86226373794399e-06	0.000110129928785669		Island;S_Shore		cg27043786;cg21144928;cg11412129
12	49782966	49783222	257	*	5	-0.0499948773547956	0.00857563297746833	-5.82987605534804	8.702462195077e-06	0.000302977844484882	5'UTR	Island;S_Shore	SPATS2	cg07968760;cg11140086;cg19093689;cg21579107;cg00560284		5	134662722	134663062	341	*	5	0.0925519611916516	0.0142041091862528	6.51585819132018	1.86774034120639e-06	0.000110272342174843		Island;S_Shore		cg09343360;cg16139202;cg18992570;cg12626036;cg17579119
17	17295349	17295586	238	*	3	-0.0604967281705842	0.0103876203734989	-5.82392559559883	8.82154591474319e-06	0.000306062442319096				cg09607043;cg15105252;cg06707375		7	116592956	116592968	13	*	3	0.0901982836196322	0.0138465160396197	6.51415008378596	1.87477603846132e-06	0.00011047898963316	TSS1500;Body	N_Shore	ST7OT4;ST7OT1;ST7	cg14896463;cg10661163;cg15730857
3	128779498	128779601	104	*	6	-0.0650689119007549	0.0111812021525216	-5.81949159072137	8.9113626561474e-06	0.000307802785383544	TSS200		GP9	cg03389538;cg19977179;cg10882599;cg16824282;cg02726291;cg07280097		5	102200701	102201137	437	*	3	0.0877942179280144	0.0134814155697199	6.51224031141104	1.882674608666e-06	0.000110894256686839	TSS1500	N_Shore	PAM	cg17407629;cg20131596;cg23021168
10	612266	612391	126	*	3	-0.0192785902404945	0.0033131613920213	-5.81878995901645	8.92566050052751e-06	0.000308180847693237	Body		DIP2C	cg07102380;cg18503291;cg00954391		2	202671158	202671583	426	*	3	0.124915004310589	0.019185537559585	6.51089415256871	1.88826266091785e-06	0.000111024651286759	TSS200;5'UTR		CDK15	cg19654437;cg14695751;cg10613224
6	128222053	128222390	338	*	3	-0.0560805032049307	0.00965947076345357	-5.80575319065204	9.19562749801896e-06	0.000314197895587859	5'UTR;1stExon;TSS200		THEMIS	cg11610626;cg02098313;cg20267828		22	50585197	50585427	231	*	8	0.112800597435998	0.0173448437689876	6.50340809858917	1.9196501252828e-06	0.000112224150201707	Body;TSS1500;TSS200		MOV10L1	cg00592593;cg19213744;cg17050616;cg14414122;cg09315630;cg06898214;cg10444970;cg05546784
11	69462660	69462943	284	*	3	-0.0604459748033222	0.0104668692375678	-5.77498136561878	9.86641696497767e-06	0.000329125224057459	Body	S_Shore	CCND1	cg12129983;cg27021553;cg09520904		14	96670628	96670862	235	*	4	0.0543806597103476	0.00836746596915692	6.49905956125768	1.93812799092574e-06	0.000112730868169445	TSS1500		BDKRB2	cg13515881;cg18424965;cg23312397;cg24010952
11	116706051	116706153	103	*	3	-0.0613051513882557	0.01062074543678	-5.77220796347812	9.92927697944064e-06	0.000330662368441039		N_Shore		cg19299755;cg23193059;cg03044513		7	156786077	156786278	202	*	3	0.0977194765844094	0.0150384918580468	6.49795720919461	1.94284105488686e-06	0.000112862184363489				cg27576576;cg00943382;cg24960149
3	67706047	67706500	454	*	4	-0.0708723251540599	0.0122990875422344	-5.76240513051787	1.01547564497348e-05	0.000336040922622714	TSS1500	S_Shore	SUCLG2	cg01631215;cg13668025;cg14574118;cg16834212		6	33864689	33864756	68	*	3	0.110465659985546	0.0170102381234541	6.49406899443888	1.95955908095085e-06	0.000113510577525061				cg27560796;cg23779626;cg21791252
19	49838478	49838777	300	*	3	-0.0901957701445557	0.0156715505783874	-5.75538264024393	1.03194916555632e-05	0.000339450862046134	TSS200;1stExon;5'UTR	N_Shelf	CD37	cg10037005;cg13578303;cg15046675		18	10453624	10454085	462	*	3	0.112557183721055	0.0173582657063393	6.48435653798922	2.00196739663369e-06	0.000115060870139942	TSS1500	N_Shore;Island	APCDD1	cg25611723;cg06825512;cg19264571
2	21255279	21255320	42	*	3	-0.0241636334524164	0.00421479027951933	-5.73305712738147	1.08615584144474e-05	0.000351831735395552	Body		APOB	cg08063111;cg04505076;cg23949611		17	80372775	80372912	138	*	3	0.0210774494480596	0.0032522082999852	6.48096539454606	2.01699528732445e-06	0.000115383552125758	Body	N_Shore	C17orf101	cg19378416;cg19575837;cg02952816
2	240174613	240174659	47	*	3	-0.0842463394260711	0.0146976890534757	-5.73194460160038	1.08893188027345e-05	0.000352482265097175	Body		HDAC4	cg06478504;cg17939889;cg14020052		17	3791902	3792074	173	*	3	0.158185949051926	0.0244233637264091	6.47682894231636	2.0354828511573e-06	0.000115935452189078	5'UTR	N_Shore;Island	CAMKK1	cg03179291;cg19713980;cg25834768
11	67803771	67804112	342	*	4	-0.0669015386415882	0.0117040359121999	-5.71610845553306	1.12924152405374e-05	0.000361268866140591	Body;3'UTR	N_Shelf	NDUFS8	cg26406131;cg05463966;cg12070987;cg24757160		10	88718274	88718393	120	*	3	0.0880925444151913	0.0136027884344088	6.47606517148778	2.03891543905422e-06	0.000115987918845628	TSS200;TSS1500;1stExon;5'UTR		SNCG;MMRN2	cg09552892;cg03677069;cg21012874
7	12151356	12151638	283	*	3	-0.0736720311458301	0.0128969870068373	-5.71234437212143	1.13904467130194e-05	0.000363078388039014		Island;S_Shore		cg16204818;cg22352772;cg04557057		21	46847581	46847898	318	*	3	0.0931931994710987	0.0143962749244341	6.47342454629889	2.05082894072937e-06	0.000116413509791158	Body	Island;S_Shore	COL18A1	cg06661612;cg01079651;cg07964219
6	20024152	20024447	296	*	3	-0.0577993728947862	0.0101373627029551	-5.7016183191253	1.16745851469131e-05	0.000368522488583325				cg27102918;cg01867320;cg25326509		6	88031886	88032061	176	*	3	0.0580110127436943	0.00899391583097635	6.45002842298078	2.1595544190947e-06	0.000119991996355495	TSS1500;5'UTR	N_Shore	C6orf162;GJB7	cg12183741;cg04972856;cg12350822
4	3364899	3365342	444	*	4	-0.0608117953035354	0.010689393544247	-5.6889846043945	1.20185522552445e-05	0.000376398421614358	Body	N_Shore;Island	RGS12	cg23859252;cg27217742;cg01919885;cg17758673		1	21966310	21966500	191	*	3	0.0798774992573852	0.0123954603914495	6.44409297717456	2.18806630960659e-06	0.00012102208396359	Body;5'UTR		RAP1GAP	cg07499899;cg03727673;cg06993467
16	50347766	50347895	130	*	3	-0.0743383540594116	0.0130716701500303	-5.68698209227985	1.20740146359542e-05	0.000377344255813683	Body		ADCY7	cg16548911;cg10341242;cg03485674		2	242801896	242802192	297	*	6	0.0912871901497054	0.0141797221384262	6.4378687578315	2.2183804148875e-06	0.000121970455951196	TSS1500	N_Shelf	PDCD1	cg14453145;cg00795812;cg27051683;cg03889044;cg17322655;cg20805133
17	80829157	80829309	153	*	3	-0.105530488641848	0.0185642958376635	-5.6845942105569	1.21404917971615e-05	0.000378906583149603	Body	N_Shore	TBCD	cg04819180;cg22175624;cg07698804		11	121970285	121970768	484	*	6	0.119474030626512	0.0185671532452176	6.43469836482796	2.23398660814758e-06	0.000122498820097645	Body;TSS200;TSS1500		LOC399959;MIR125B1	cg05005343;cg16865908;cg02101355;cg03891346;cg24213115;cg07281370
6	28889876	28890069	194	*	4	-0.0605956515458822	0.0106707569474511	-5.67866476992117	1.23071831469744e-05	0.000381988895749265	Body	N_Shore	TRIM27	cg22355525;cg25525825;cg19400926;cg12896170		14	98444151	98444533	383	*	5	0.100571999138075	0.0156770187538467	6.41525029198535	2.33221553810529e-06	0.000125858179225271	Body;TSS200		C14orf64	cg00263248;cg16062483;cg16278496;cg11798182;cg00034769
8	98610472	98610888	417	*	4	-0.0676212018692915	0.0119138900959102	-5.67582891271632	1.23877296257306e-05	0.000383656163085911				cg04264433;cg26346210;cg16721359;cg00632466		5	177764003	177764408	406	*	4	0.0829096003972746	0.0129469061155147	6.40381568056024	2.39202729653797e-06	0.000127699113447786	Body	N_Shore;Island;S_Shore	COL23A1	cg03560256;cg13339881;cg00237520;cg22649181
16	89044523	89044882	360	*	5	-0.0617672537616224	0.0109082254366417	-5.66244749160945	1.27751172963499e-05	0.000392116100436275	TSS1500		CBFA2T3	cg13745346;cg08047086;cg27292079;cg05099708;cg04265972		15	100890907	100890996	90	*	4	0.0980009939595934	0.0153044688883455	6.40342338401706	2.39410699928316e-06	0.000127735960180268	TSS1500;Body;TSS200	S_Shore	FLJ42289	cg10933959;cg02579959;cg01840419;cg24595580
17	75282040	75282140	101	*	3	-0.051637289388775	0.00912850318182746	-5.6567093597088	1.29449985503454e-05	0.000395555008886149	Body	S_Shelf	2009-09-01	cg11468193;cg04548336;cg10857221		11	65779667	65779847	181	*	3	0.0452389073041426	0.00707802036426097	6.39146328718794	2.45840985935846e-06	0.000130319205034712	1stExon;Body	Island;S_Shore	CST6	cg05057976;cg22524514;cg02208848
6	379489	379581	93	*	3	-0.0654875319935775	0.0115870603619938	-5.65178137919953	1.30927329275215e-05	0.00039914057093702				cg15203214;cg11307823;cg04305673		1	168356537	168356673	137	*	4	0.0759677505215174	0.0118864406246018	6.39112690844426	2.46024377743536e-06	0.000130319205034712				cg22695117;cg20678082;cg10555800;cg06122518
18	72166016	72166324	309	*	3	-0.0675160247033292	0.0119609765664606	-5.64469166277347	1.33082953430136e-05	0.000403076252148811	TSS1500;5'UTR	S_Shore;S_Shelf	CNDP2	cg16387467;cg14963724;cg27029518		14	21110582	21110908	327	*	3	0.0402951460524461	0.00630898364039103	6.38694730391607	2.48314811647682e-06	0.000131137167744055	TSS1500		OR6S1	cg04214090;cg16516584;cg14837974
1	7308012	7308366	355	*	4	-0.0662214779166483	0.011733381956061	-5.64385257077911	1.33340462845838e-05	0.000403420177034275	Body		CAMTA1	cg17079374;cg12710648;cg00452133;cg20800117		8	142238452	142238770	319	*	5	0.099994733254404	0.0156676785599991	6.38223032668661	2.50926009395907e-06	0.000131927593291231	5'UTR;1stExon;TSS200	S_Shore	SLC45A4	cg09238000;cg01617074;cg15586392;cg01081737;cg07769015
1	175013920	175014060	141	*	3	-0.0702045107722767	0.0124632808227859	-5.63290772072838	1.36746248790329e-05	0.000410817460070932				cg11586158;cg19870284;cg16560173		8	49340641	49341022	382	*	3	0.129433603725234	0.0202857502318771	6.38051845486306	2.51880607184632e-06	0.000132014015268983				cg14309008;cg02372856;cg23887149
4	102711702	102712010	309	*	4	-0.0640642070765123	0.0114002277019404	-5.619555043239	1.41021700154873e-05	0.000419480808425412	TSS200;5'UTR;1stExon	N_Shore;Island	BANK1	cg05935311;cg20762861;cg25023994;cg00332153		19	1287428	1287884	457	*	4	0.0506510296046191	0.00794888438124224	6.37209288439838	2.56633550928931e-06	0.000133515529259316	Body	Island	EFNA2	cg09487101;cg14796563;cg15998406;cg23706615
22	30642980	30643376	397	*	4	-0.0587057542310299	0.0104712823555635	-5.60635767784819	1.4538139741019e-05	0.000427880236056348	TSS200;TSS1500	S_Shore	LIF	cg23486853;cg19131731;cg04193415;cg19539004		3	111697479	111697575	97	*	3	0.086562906949603	0.0135857366218351	6.37160202343965	2.56913269073776e-06	0.000133585454577589	TSS1500	N_Shore	ABHD10	cg22488352;cg10672681;cg08979515
12	58135833	58136245	413	*	5	-0.0694505966287446	0.0124276093331921	-5.58841163788869	1.5153121322887e-05	0.000440619600396123	1stExon;TSS200;TSS1500	S_Shelf	AGAP2	cg22199080;cg09973986;cg10932874;cg22505898;cg13203811		7	102574105	102574504	400	*	4	0.130038503805668	0.0204117060757331	6.37078073352561	2.57381982170314e-06	0.000133602467136792	5'UTR;Body		LRRC17;FBXL13	cg03942871;cg08500417;cg18108818;cg20066782
17	73577422	73577744	323	*	3	-0.0592947906796107	0.0106205539370011	-5.5830224140224	1.53429300813277e-05	0.000444171907073346				cg04070976;cg09186748;cg06405563		1	36915704	36915864	161	*	3	0.0723080898462494	0.0113694918340956	6.35983480188684	2.63713248170176e-06	0.000136005761838206	Body;1stExon	N_Shore;Island	OSCP1	cg12809031;cg27439456;cg08878450
6	157931791	157932180	390	*	6	-0.0611064066804185	0.0109499604385305	-5.58051392271689	1.54321039957047e-05	0.000445773229176769	Body		ZDHHC14	cg20988098;cg03344384;cg09981914;cg01174743;cg09783253;cg00017931		11	2118470	2118816	347	*	3	0.0915782037600547	0.0144126557827507	6.3540131076784	2.6714542092762e-06	0.000136969018255246				cg19450056;cg08227583;cg13508136
20	35504371	35504553	183	*	4	-0.0445006755143515	0.00802685734613403	-5.54397239111074	1.6792667976256e-05	0.000472216436784601	TSS200		C20orf118	cg09241885;cg09227119;cg00414077;cg18062064		10	103326216	103326711	496	*	4	0.0323619045784409	0.00510529721550494	6.33888747557279	2.76278421908748e-06	0.000140227426688979		N_Shore;Island		cg10081626;cg02072538;cg13984808;cg11321030
4	2137264	2137514	251	*	3	-0.0396000782340945	0.00714432712926795	-5.54287024062295	1.68355526565769e-05	0.000472792535948519	Body		POLN	cg21480264;cg01601470;cg05867996		2	202508694	202508813	120	*	3	0.0855240696539913	0.0134940938842845	6.33788903407544	2.76892438495257e-06	0.000140345383489512	TSS1500	S_Shore	ALS2CR4	cg23523215;cg14791081;cg07720174
11	70374289	70374355	67	*	3	-0.0158043139493682	0.00285421147577061	-5.53719094871943	1.70583092196282e-05	0.000477515271250721	Body		SHANK2	cg04903912;cg10806318;cg06844159		3	170136159	170136263	105	*	3	0.054482516366046	0.00860250733589099	6.33332983498154	2.79714061613422e-06	0.000141119388749487	TSS1500	N_Shore;Island	CLDN11	cg20924286;cg13333304;cg13879776
2	430882	430929	48	*	3	-0.0736489995567098	0.0133036796352625	-5.53598715362154	1.71059095602624e-05	0.000478411229972663		S_Shelf		cg07095908;cg09302922;cg15111360		17	43221807	43222258	452	*	5	0.0530211184619501	0.00837258855123853	6.33270321806352	2.80104163414129e-06	0.000141203161107686		N_Shore;Island		cg23475993;cg00625783;cg17372941;cg00348467;cg13215995
16	1416030	1416417	388	*	4	-0.0583220673259794	0.010539912124078	-5.53344910653907	1.72067126315809e-05	0.000480718580417845	3'UTR;Body	S_Shore	UNKL	cg27617724;cg00121045;cg27352156;cg09037288		7	116660172	116660240	69	*	3	0.119973586814718	0.0189711372536188	6.32400605250129	2.85576560202355e-06	0.000143301912615297	Body		ST7	cg24895142;cg15286094;cg00764217
3	48936565	48936979	415	*	3	-0.0792981965268384	0.0143372047571651	-5.53093841302705	1.73070247227391e-05	0.00048205609127376	TSS200;TSS1500	S_Shore	SLC25A20	cg15588941;cg22919115;cg05964212		13	114875001	114875412	412	*	5	0.0791104071902093	0.0125117341352867	6.32289707684045	2.86282181141531e-06	0.000143421132268394	Body	N_Shore;Island	RASA3	cg22631818;cg04118910;cg24113818;cg00732810;cg21261158
7	158664058	158664247	190	*	3	-0.0528105806577234	0.00957368880100336	-5.5162207332443	1.79071540854208e-05	0.000494054587335667	Body		WDR60	cg09803560;cg16649298;cg19421584		14	21567164	21567646	483	*	4	0.04917076250662	0.00779567184667886	6.30744385778218	2.96302852402339e-06	0.000146602771372897	5'UTR;1stExon;TSS1500;TSS200	S_Shore	ZNF219;C14orf176	cg15889106;cg00968545;cg02988727;cg18624544
2	238581924	238582364	441	*	3	-0.115526463963792	0.0209432859696724	-5.51615749940502	1.79097777350699e-05	0.000494054587335667	Body		LRRFIP1	cg02032221;cg21598506;cg08887327		5	16508920	16509123	204	*	4	0.120560402283881	0.019125093005158	6.30378122874311	2.98730155203773e-06	0.000147334749140774	Body;1stExon;5'UTR;TSS200		FAM134B	cg02729303;cg01159980;cg19063834;cg15525848
11	1520631	1520881	251	*	3	-0.0580270741553595	0.0105316613547405	-5.50977402337764	1.81766609070081e-05	0.000499543004140748	Body		HCCA2	cg20027784;cg03836507;cg10921517		11	2004113	2004602	490	*	4	0.0861345851667727	0.0136703765752564	6.30082022192991	3.00707370925023e-06	0.0001479468999489	Body		LOC100133545	cg14319545;cg08637446;cg27305060;cg23212916
2	46593223	46593271	49	*	3	-0.0491086924042928	0.00892652575038933	-5.50143401559682	1.85314575312623e-05	0.000506793879256336	Body		EPAS1	cg13997788;cg00097800;cg10507988		6	152130058	152130332	275	*	3	0.140069591765282	0.0222403557380179	6.29799241591473	3.02608163742545e-06	0.00014864342606877	Body	S_Shore	ESR1	cg04063345;cg15626350;cg00601836
13	114815083	114815139	57	*	3	-0.0130980030201949	0.00238282354527746	-5.49684136123044	1.87298392386767e-05	0.000511078882841178	Body	S_Shore	RASA3	cg19301827;cg11504805;cg21469707		15	70168944	70169112	169	*	3	0.129784342972357	0.0206095102757648	6.29730358634352	3.03073043115384e-06	0.000148720962033256				cg02119494;cg12313892;cg17173816
20	24929607	24930099	493	*	7	-0.0694478311725183	0.0126592760757175	-5.48592437333206	1.92101291169938e-05	0.000519769139104593	TSS1500;TSS200;1stExon;5'UTR		CST7	cg26450106;cg27526549;cg27641239;cg11804789;cg09852918;cg26306437;cg09971811		1	147012684	147012802	119	*	4	0.0443849394271373	0.00706029199865819	6.2865586062974	3.10420156636041e-06	0.000151367031922525	TSS1500		BCL9	cg23997339;cg11754402;cg13195895;cg24307292
4	109090580	109091059	480	*	4	-0.0447462694504685	0.00819236863160334	-5.46194531308721	2.0309590668131e-05	0.000540825259884542	TSS1500;Body	N_Shore	LEF1;LOC641518	cg10985479;cg06408078;cg21600258;cg01655427		17	48628397	48628573	177	*	3	0.0867975533304881	0.0138219456431	6.279691410436	3.15211125041795e-06	0.000152754077685902	Body	S_Shelf	SPATA20	cg16312900;cg12765405;cg18945744
5	178339172	178339445	274	*	3	-0.0276085393420565	0.00506125728680287	-5.45487766726367	2.06457176221379e-05	0.000547117468476311	5'UTR		ZFP2	cg11864327;cg07764786;cg09739536		17	40274524	40274740	217	*	6	0.0890779699995569	0.0141900398793204	6.27749962347694	3.16756147261901e-06	0.000153263906693855	TSS1500;TSS200	Island	KAT2A;HSPB9	cg26916966;cg01501896;cg16208084;cg26934993;cg08880849;cg07168142
4	3735966	3736042	77	*	3	-0.019936780515109	0.00365973109135875	-5.44760803934016	2.09973607825577e-05	0.000554019102300704				cg15602102;cg03469578;cg05423100		2	173330296	173330395	100	*	3	0.102482203341868	0.0163331734647252	6.27448202660669	3.18896001825588e-06	0.000153687811270382	Body		ITGA6	cg06262280;cg14512870;cg02670123
2	121708506	121708556	51	*	3	-0.0131351237950906	0.00241315209330603	-5.44313963115991	2.12165238206379e-05	0.000557901723847063	Body		GLI2	cg04804770;cg22930888;cg12928622		14	104888911	104889116	206	*	3	0.0957328553750722	0.015259626566899	6.27360407250952	3.1952135912671e-06	0.000153902081000053				cg11166287;cg05100432;cg00912247
16	31494347	31494799	453	*	4	-0.0289656902808083	0.00533056153421	-5.43389098782837	2.16775703741947e-05	0.00056786706161618	TSS200;1stExon;Body	N_Shelf	SLC5A2	cg01171858;cg01406145;cg13473336;cg02242894		6	158375684	158375814	131	*	3	0.103029298369882	0.0164267240183674	6.27205389551077	3.20628603665514e-06	0.000154320561364759				cg08614082;cg27359374;cg11051752
8	32578937	32579253	317	*	3	-0.055823663813125	0.0103099918944362	-5.41452063053997	2.26765086775022e-05	0.000587553580740824	Body;TSS1500;TSS200		NRG1	cg14662728;cg02709924;cg20127899		1	3514921	3515194	274	*	3	0.0683704995823734	0.0109373192827578	6.25112039018157	3.35971734397723e-06	0.000159166192327984	Body	S_Shelf	MEGF6	cg06775523;cg09187007;cg24953596
4	163905924	163906126	203	*	3	-0.016899642071212	0.00312133978437254	-5.4142269790116	2.2692007616879e-05	0.000587789494002782				cg09029959;cg24520479;cg23713704		16	84560555	84560950	396	*	4	0.0885718441481915	0.0141707177782351	6.25034282202907	3.36555929324624e-06	0.000159332301638601				cg02142483;cg01326048;cg06436488;cg01030404
2	8627933	8628196	264	*	4	-0.0828694182064554	0.0153405384577617	-5.40198888289524	2.33476119116022e-05	0.000599649624913669				cg01924952;cg03242471;cg14552508;cg05233324		11	45943130	45943572	443	*	3	0.116296001555806	0.018643873836931	6.23775952213533	3.46155942220494e-06	0.00016263199012047	TSS200;1stExon;5'UTR	N_Shore;Island	GYLTL1B	cg20608085;cg07298299;cg05265359
8	37731969	37732224	256	*	3	-0.0852950232401463	0.0158270240322371	-5.38920160015012	2.40532424281873e-05	0.000612351855386886	Body;TSS1500		RAB11FIP1	cg19626138;cg22881435;cg00920892		4	86748944	86749040	97	*	3	0.12414437968226	0.0199093551076314	6.23547970344224	3.47925052062072e-06	0.000163173097001016	Body;5'UTR		ARHGAP24	cg07756135;cg23841470;cg19880790
7	37392880	37393045	166	*	3	-0.075431425400773	0.0139981078240096	-5.38868726753147	2.40820740402237e-05	0.000612746478129185	5'UTR		ELMO1	cg12192582;cg15665792;cg25411699		10	116444040	116444463	424	*	5	0.0650432589647595	0.0104354626226774	6.23290613138833	3.49933244486831e-06	0.00016389123522819	Body;1stExon;5'UTR;TSS200		ABLIM1	cg01658815;cg12614090;cg10792915;cg04508114;cg01185921
8	615270	615409	140	*	3	-0.0458015092579552	0.00853646326218502	-5.3653964002689	2.54251960254678e-05	0.000636699961324774	Body	Island;S_Shore	ERICH1	cg18923188;cg08885114;cg16779811		12	32654929	32655192	264	*	4	0.106552835653864	0.0170956232159202	6.23275526771305	3.50051333217901e-06	0.00016389123522819	TSS200;1stExon;5'UTR		FGD4	cg11809958;cg22431093;cg05681757;cg08738571
8	144640306	144640378	73	*	3	-0.0365549631108655	0.00682925326687253	-5.35270280400744	2.61890308802303e-05	0.00064998502006051	TSS200;5'UTR	N_Shore	GSDMD	cg06043315;cg10675725;cg26711732		6	32086893	32087190	298	*	5	0.0662861787549128	0.0106368207543785	6.23176607800097	3.50826634788997e-06	0.000164170614012905	Body		ATF6B	cg19004565;cg12735838;cg06976485;cg22302772;cg23782145
4	20884321	20884431	111	*	3	-0.0861330660168626	0.0161139798242047	-5.34523854172157	2.66490458876741e-05	0.00065816502764047	Body;1stExon;5'UTR;TSS200		KCNIP4	cg24252656;cg23893620;cg06773116		5	180028658	180028818	161	*	3	0.0499981207493854	0.00802466584168289	6.2305548587055	3.51778353723277e-06	0.000164323212238841	3'UTR		FLT4	cg11530408;cg26555052;cg07795168
5	1494980	1495356	377	*	5	-0.086165811893039	0.0161419874370693	-5.33799274896989	2.71034561910115e-05	0.000666561577290421	Body	Island;S_Shore	LPCAT1	cg00256485;cg09849319;cg05661533;cg07902156;cg22894329		7	27215464	27215610	147	*	3	0.0992392787036023	0.0159291780518498	6.2300313538198	3.52190517386039e-06	0.000164417263704186	Body	S_Shore	HOXA10	cg14935646;cg27157482;cg02483701
2	419684	420061	378	*	3	-0.0546389162285345	0.0102606932652443	-5.32507061814342	2.79334975543732e-05	0.000680782731554811		N_Shore;Island		cg20783806;cg05464506;cg02924234		5	115697214	115697696	483	*	5	0.0959793352321626	0.0154091777693336	6.22871230826962	3.53231217820603e-06	0.000164750731804359		Island;S_Shore		cg05931423;cg11312495;cg15203566;cg01145903;cg14720024
11	63705693	63705760	68	*	3	-0.0164561163428575	0.00309174720998443	-5.32259438602044	2.80954831402215e-05	0.00068400522175291	TSS1500	N_Shore	NAA40	cg27642428;cg00356723;cg24554061		6	6614447	6614798	352	*	3	0.123770183912033	0.0199003910558791	6.21948501235446	3.60600022421764e-06	0.000167127702350499	Body		LOC285780;LY86	cg26166854;cg07970799;cg12030031
6	168768014	168768172	159	*	3	-0.100396230990761	0.0188843163842075	-5.31638153842411	2.8506120063975e-05	0.000691165334147748		S_Shore;N_Shelf		cg21424703;cg04623371;cg23703060		7	67319320	67319485	166	*	3	0.0826179274808784	0.0132902850250302	6.21641502234753	3.63086438547469e-06	0.000167814754914276				cg26828601;cg15287895;cg14080048
7	38389659	38389991	333	*	3	-0.0783117811442275	0.0147398155091339	-5.31294174582439	2.87360910469246e-05	0.000695732020515738				cg11935143;cg07858613;cg24802813		1	156119457	156119618	162	*	3	0.104192870395503	0.0167780131442029	6.21008396524613	3.68269628508022e-06	0.000169316543205442				cg00107970;cg14219900;cg24479299
6	31800885	31801070	186	*	4	-0.0577922381607226	0.0108777817153573	-5.31286981785371	2.87409199439155e-05	0.000695757314018217		N_Shore		cg16656520;cg17552909;cg24375209;cg21077030		14	95374254	95374525	272	*	3	0.0739983567004773	0.0119339842792211	6.20064137584964	3.76141414842648e-06	0.000171812123596207				cg24138867;cg23715407;cg21155767
17	26577563	26577760	198	*	4	-0.0846265285230661	0.0159493087999712	-5.30596840179173	2.9208104881022e-05	0.000703823454170356		Island		cg17730048;cg19118751;cg23756173;cg02434314		1	207596670	207597138	469	*	3	0.0831690491914441	0.0134208548928698	6.19700085093906	3.79222172071313e-06	0.000172624773265657				cg04248796;cg11953775;cg23217575
12	53075359	53075482	124	*	3	-0.0722161384176332	0.0136285692533055	-5.29887892671623	2.969606008108e-05	0.000711664221903974	TSS1500		KRT1	cg02377704;cg13594463;cg03348792		17	26732120	26732374	255	*	5	0.0925058380546841	0.0149310980150223	6.1955147546157	3.80487182894869e-06	0.000172992277591173	Body	N_Shore;Island	SLC46A1	cg04010423;cg21732844;cg25910803;cg11351837;cg19822764
5	1807695	1807759	65	*	3	-0.053669106323005	0.0101461787299882	-5.28958810516317	3.03480976775808e-05	0.000722768250116881	Body		NDUFS6	cg11442326;cg00561739;cg17619876		22	24577142	24577448	307	*	8	0.0797662282103082	0.0128762305213776	6.19484313191484	3.81060305956529e-06	0.000173119265611222	TSS1500;TSS200;5'UTR;1stExon		SUSD2	cg00411358;cg22887880;cg06311355;cg21504353;cg03599338;cg26658927;cg03641847;cg23349242
10	134226361	134226547	187	*	3	-0.0457858853814326	0.00867016367924467	-5.28085594174404	3.09741890499673e-05	0.000733971313898432	3'UTR;Body		PWWP2B	cg14905600;cg25306480;cg00744431		6	34984836	34984953	118	*	4	0.139483323392787	0.0225342232723528	6.18984385248011	3.85354275458844e-06	0.000174271447337728	Body		ANKS1A	cg08194377;cg02665650;cg07207982;cg08188318
11	45392773	45392981	209	*	5	-0.0137009087055286	0.00259831463621792	-5.27299831766005	3.154879030694e-05	0.000743657568851753				cg24530812;cg05068461;cg04122632;cg10415524;cg09251466		17	76719591	76719943	353	*	5	0.0612828277275417	0.0099068614390574	6.18589733030248	3.8877899444539e-06	0.000175154415926819	Body		CYTH1	cg18455390;cg27566403;cg06607764;cg25117523;cg11786776
4	78114737	78114867	131	*	3	-0.0747832852855602	0.0142027476502239	-5.26540970291628	3.21140004403155e-05	0.00075321444150478				cg18837947;cg11986756;cg19749538		8	145728501	145728630	130	*	6	0.109734613326012	0.0177602185572985	6.17867471461474	3.95127594308244e-06	0.000177146462721091	TSS1500	N_Shore	GPT	cg26572973;cg05241828;cg09957864;cg25600446;cg06110286;cg19352605
19	17862150	17862385	236	*	3	-0.0702703973378878	0.0133694397687007	-5.25604651755104	3.28255836039433e-05	0.000765606872489841	5'UTR;TSS200;1stExon	S_Shelf	FCHO1	cg24783510;cg11737334;cg22317846		3	72704324	72704701	378	*	5	0.0506809455694547	0.00820332435047563	6.17809846401065	3.95638663339513e-06	0.000177195153309774		Island;S_Shore		cg00258809;cg27316598;cg25112202;cg24148085;cg17057719
15	96960725	96961054	330	*	3	-0.0694497621102361	0.0132480939577824	-5.24224558880328	3.39037424963418e-05	0.000784681293005401		S_Shore		cg12645904;cg26920902;cg03298437		5	176797920	176798049	130	*	3	0.167631713645311	0.0271706181443645	6.16959513967039	4.03259337083388e-06	0.000179431265157171	Body	S_Shelf	RGS14	cg06060754;cg16006841;cg17509989
20	1448419	1448645	227	*	8	-0.0502725720525403	0.00959783989922888	-5.23790483904398	3.42502336596377e-05	0.00078991642127789	TSS200;TSS1500	S_Shore	NSFL1C	cg19741173;cg01244043;cg05210338;cg27379887;cg05054149;cg13226290;cg27172866;cg13166577		1	68299388	68299511	124	*	5	0.0396315428807136	0.0064237867878315	6.16949848892668	4.03346814077411e-06	0.000179431265157171	TSS1500	S_Shore	GNG12	cg03140521;cg13184736;cg13399816;cg25189904;cg26764244
7	4848683	4848939	257	*	4	-0.0585252942715593	0.0111910182065499	-5.22966661222172	3.49177546396601e-05	0.000801091021998161	Body	Island	RADIL	cg02779037;cg05867499;cg04314711;cg14161589		12	31479853	31480300	448	*	3	0.096526696995177	0.0156601207580712	6.16385393742428	4.0848945650625e-06	0.000181048365877352	TSS1500	S_Shore	FAM60A	cg07290269;cg24729928;cg03184588
11	70449219	70449316	98	*	3	-0.072841967794507	0.0139384398415082	-5.22597712676467	3.52209723304858e-05	0.000806337037941824	Body		SHANK2	cg16163543;cg11155924;cg17696044		2	173940203	173940277	75	*	3	0.0394935257065913	0.00641307583077665	6.15828141576933	4.13632350061416e-06	0.000182851337412589	TSS1500	N_Shore	ZAK	cg25310182;cg03608974;cg19579160
16	19191386	19191796	411	*	5	-0.0298266613161425	0.0057142470709936	-5.21970102895046	3.57429250151611e-05	0.000814533769256631	Body	N_Shelf	SYT17	cg05070626;cg02071957;cg05263605;cg27040709;cg05597838		11	118135270	118135407	138	*	3	0.0933907408105751	0.0152042982975146	6.1423907228814	4.28665071319929e-06	0.000187607549030733	TSS1500		MPZL2	cg15376097;cg10158821;cg25076325
6	135516912	135517046	135	*	4	-0.0359190348505609	0.00688995762643317	-5.21324466681164	3.62880679421855e-05	0.000824198626779775	Body		MYB	cg04531756;cg02127509;cg27434890;cg04739200		3	57743163	57743599	437	*	5	0.0853511242242734	0.0139540445191999	6.11658677932665	4.54277824694491e-06	0.000195329903111563	TSS200;5'UTR;1stExon;Body	S_Shore	SLMAP	cg03534375;cg11339849;cg15172734;cg00002426;cg00873919
1	160708987	160709239	253	*	3	-0.0601536115149025	0.0115426556077809	-5.21141872017328	3.64437676911631e-05	0.000826611730067795	TSS200;Body		SLAMF7	cg04244970;cg07837085;cg11721194		17	77302162	77302351	190	*	3	0.0919311714922791	0.0150424695133426	6.11144143657639	4.59569587481475e-06	0.000196868603878743	5'UTR		HRNBP3	cg08223357;cg05952322;cg08759569
13	105791890	105792346	457	*	3	-0.101789830710488	0.0195546513717912	-5.20540247817079	3.69615923548633e-05	0.000834650136179418				cg19082359;cg14397696;cg12480053		1	153581494	153581793	300	*	5	0.12593614873939	0.0206581367712043	6.09620074327971	4.75617275886939e-06	0.0002008879318339	5'UTR		S100A16	cg07910075;cg11820824;cg19255608;cg04990202;cg18859033
16	85112370	85112625	256	*	3	-0.0158455748445404	0.00304545318863744	-5.20302689388236	3.71681130076139e-05	0.000837462265866041	Body		KIAA0513	cg04782146;cg02213678;cg05358183		12	100867409	100867758	350	*	5	0.0938057969265457	0.0154012210571342	6.09080257848081	4.81437863936016e-06	0.000202231401017619	TSS1500;TSS200;5'UTR;1stExon		NR1H4	cg09244872;cg15381313;cg18874332;cg03771004;cg23256150
1	233765199	233765350	152	*	3	-0.0323783083612382	0.00623094302480941	-5.19637368409874	3.77527642326988e-05	0.000846692544408363	Body		KCNK1	cg24809845;cg14853341;cg02581587		5	172750923	172751331	409	*	4	0.0685116488046784	0.0112605593173329	6.08421365883854	4.88641303614598e-06	0.000204370316372887	Body	N_Shelf	STC2	cg19481287;cg15420720;cg26605683;cg01984743
6	99790960	99791250	291	*	4	-0.0178412186451124	0.00343409894257533	-5.19531293170394	3.7846837087953e-05	0.000847871526764221	Body		C6orf168	cg02008912;cg17286695;cg14762454;cg23701364		4	7252323	7252587	265	*	3	0.0899838312459613	0.0148329316876175	6.06648996577527	5.08570428939804e-06	0.000210787309500549	Body		SORCS2	cg16243195;cg21522159;cg19923393
4	69048001	69048430	430	*	5	-0.0176427485799419	0.00339920975020765	-5.1902500511668	3.82991276346747e-05	0.000854879119556108	TSS200;Body	N_Shore;Island	LOC100130017	cg05649126;cg04881642;cg05301368;cg00250123;cg15646359		15	26360752	26360877	126	*	3	0.102427015193831	0.0168854034023128	6.06600936639758	5.09122267334765e-06	0.000210844279009255				cg13324902;cg22109694;cg24996154
20	61978070	61978229	160	*	3	-0.0310934511825835	0.00600063453737668	-5.18169386735835	3.90759990298013e-05	0.00086742745828878	3'UTR;Body	Island	CHRNA4	cg02963878;cg22980306;cg23449010		19	3772167	3772414	248	*	3	0.100833163650386	0.0166574588766791	6.053334088764	5.23899705678894e-06	0.00021520034849512	5'UTR;1stExon;TSS200	S_Shore	RAX2	cg24881255;cg25936595;cg05536105
1	202172778	202172912	135	*	4	-0.0721968909104175	0.0139676051967001	-5.16888112841809	4.02693700618379e-05	0.000886374489428883	TSS200;Body;1stExon;5'UTR		LGR6	cg04811114;cg26347746;cg05044291;cg06825163		16	68772225	68772469	245	*	3	0.117845869217519	0.0194893898770577	6.04666795425154	5.31846772147878e-06	0.000217395061603827	Body	Island;S_Shore	CDH1	cg01251360;cg24765079;cg09406989
4	187984412	187984718	307	*	4	-0.0483062605910982	0.00936681830697909	-5.15716852915849	4.13926174181177e-05	0.000905138587759003		N_Shore;Island		cg06672272;cg00098029;cg13229345;cg11271430		6	2515297	2515337	41	*	3	0.110275004077695	0.0182429037542881	6.04481641535684	5.34075904008001e-06	0.000217775030934766				cg17450505;cg08812108;cg12422539
3	141042988	141043480	493	*	3	-0.0499810984717942	0.00970163062664541	-5.15182451231669	4.19156241227874e-05	0.000913906252168973	TSS200;1stExon;5'UTR		ZBTB38	cg17495555;cg12690119;cg02004979		14	90168307	90168492	186	*	3	0.0714420961681626	0.0118283351912148	6.03991136649768	5.40027580800144e-06	0.000219471553886679		Island;S_Shore		cg19194924;cg18901895;cg10254970
14	101595316	101595719	404	*	3	-0.0251245849373597	0.00487774132861552	-5.15086455896401	4.20102805481343e-05	0.000915246676211797				cg12837173;cg12972290;cg10055669		11	26743403	26743888	486	*	3	0.070102043856231	0.0116135133080998	6.03624777416309	5.44517136101858e-06	0.000220808063799187	5'UTR;1stExon;TSS1500		SLC5A12	cg17442194;cg05953243;cg17285335
15	45018591	45018905	315	*	3	-0.06826015148972	0.0132566938478469	-5.14910823717985	4.21840248214196e-05	0.000917642288173378				cg15832822;cg21954370;cg26203328		7	152063901	152064079	179	*	4	0.094796147853591	0.0157212238870113	6.02981984957995	5.52486734465764e-06	0.00022305590362789	Body	Island	MLL3	cg27610605;cg09237454;cg24111710;cg19365810
3	127299170	127299468	299	*	3	-0.0599107481719365	0.0116415342224466	-5.14629317984734	4.2464026644699e-05	0.000922423614705543	5'UTR;1stExon;TSS200		TPRA1	cg06621620;cg16274890;cg21650861		17	3626437	3626806	370	*	3	0.0234671150631226	0.00389635160681912	6.02284327267902	5.61271711629967e-06	0.000225492220655964	Body;TSS1500	N_Shore	ITGAE;GSG2	cg13868654;cg19585196;cg01357671
22	25424129	25424512	384	*	3	-0.0174272071286978	0.00338885981734929	-5.14249867742508	4.28444360522549e-05	0.000928383637964824	1stExon	Island;S_Shore	KIAA1671	cg10903726;cg26494782;cg26492686		17	77893704	77893850	147	*	3	0.0627196307893436	0.0104260001162628	6.01569442642837	5.70421910442214e-06	0.000227885424291016				cg19497767;cg08577046;cg23586996
6	109274429	109274496	68	*	3	-0.0795817143580351	0.0154785047876707	-5.14143423087129	4.2951769430606e-05	0.000929871545065566	Body		ARMC2	cg13926833;cg18575863;cg27114782		17	79495006	79495348	343	*	7	0.12814886091864	0.0213063680627038	6.01458026734085	5.71861666475163e-06	0.000228134605544296	TSS1500;TSS200	Island	FSCN2	cg09084279;cg01512532;cg20932150;cg15774065;cg13700073;cg18919720;cg23164850
10	6104137	6104630	494	*	5	-0.0641092058734207	0.01252197872935	-5.11973444924934	4.52003266360914e-05	0.000965774184193507	1stExon;5'UTR;TSS200;TSS1500		IL2RA	cg26316423;cg11733245;cg16949914;cg27131821;cg11127249		17	47113407	47113596	190	*	4	0.111673386223959	0.0185762995860314	6.01160557875225	5.75723902678478e-06	0.000229350951273417	Body	Island;S_Shore	IGF2BP1	cg00441918;cg24876164;cg18129628;cg17629148
1	157069242	157069611	370	*	4	-0.0433394080009587	0.00847090874497805	-5.11626430005545	4.55708257292278e-05	0.000969746116637743	Body;1stExon;5'UTR;TSS200		ETV3L	cg16527057;cg01588592;cg21382392;cg25678231		2	10637974	10638113	140	*	3	0.108024517907637	0.0179757185182567	6.0094687062397	5.78514804856504e-06	0.000229978710283485				cg01517500;cg04571189;cg22157027
10	98063967	98064362	396	*	4	-0.0275725014412366	0.00539687538227051	-5.10897500650397	4.63591469463568e-05	0.00098084538531763	TSS200;5'UTR;1stExon		DNTT	cg23722274;cg27157038;cg20728490;cg24949488		1	3102750	3103106	357	*	3	0.0802777093986089	0.0133614528536033	6.00815721749596	5.80234548129025e-06	0.000230413039488358	Body	Island	PRDM16	cg02767788;cg05952379;cg13781678
15	70740429	70740470	42	*	3	-0.0524125438864186	0.0102745404038821	-5.10120568182448	4.72146169564135e-05	0.00099604954936734				cg19580937;cg11353598;cg12434747		6	30113696	30113825	130	*	5	0.0636620538786488	0.0106092545160459	6.00061519707757	5.90226332614953e-06	0.000233331559606377	Body		TRIM40	cg26091747;cg10897223;cg08996678;cg13280080;cg04006457
10	126330845	126330905	61	*	3	-0.0726374914385863	0.0142589331576426	-5.09417434218446	4.80026219903245e-05	0.00100830733194551	Body		FAM53B	cg26508444;cg16404170;cg07081759		22	19949873	19950166	294	*	7	0.0818757385534484	0.0136557405520923	5.99570109296662	5.96831136108193e-06	0.000235032563214076	5'UTR;TSS200;Body;1stExon		COMT	cg11361387;cg07579946;cg04856117;cg06346307;cg22546130;cg23601416;cg01335087
8	21996234	21996639	406	*	3	-0.0756579361100004	0.0149105984465453	-5.07410459621961	5.03259894435273e-05	0.00104397636109661	Body	N_Shelf	REEP4	cg10127660;cg09539908;cg16315334		10	6130479	6130580	102	*	3	0.0689911612584482	0.0115293372907078	5.98396590531293	6.12911334875331e-06	0.000238799036064513	TSS1500	N_Shore	RBM17	cg17976390;cg00242839;cg15953921
1	32052246	32052651	406	*	3	-0.0340620879679453	0.00671891678724792	-5.06958026814575	5.08653044388762e-05	0.00105209179984558	Body;3'UTR	N_Shore;Island	TINAGL1	cg00565263;cg12206571;cg17945560		1	178310534	178310650	117	*	3	0.117204707283582	0.0196081071438408	5.9773595902855	6.22157904400795e-06	0.000241141538242802	Body;TSS200;1stExon;5'UTR		RASAL2	cg22109530;cg14515791;cg22730327
1	32936780	32936996	217	*	3	-0.0379447003085386	0.00750350685102877	-5.05692885498415	5.24046975564638e-05	0.00107690569889727	Body		ZBTB8B	cg09352844;cg16124641;cg12419176		16	86233583	86233935	353	*	3	0.0786410938064533	0.013205122427599	5.9553475734607	6.54009615560478e-06	0.000249834934359721				cg03890951;cg26880399;cg27644869
12	6299394	6299601	208	*	3	-0.0533613784509602	0.0105810631350106	-5.04310179138786	5.41412133239675e-05	0.00110334175798397				cg01339111;cg23591536;cg12748000		3	122785328	122785693	366	*	4	0.0752474207374838	0.0126405702718559	5.95285015779877	6.57727215675014e-06	0.000250942245583715	TSS1500;TSS200	N_Shore	PDIA5	cg11496747;cg00439384;cg10098541;cg20146582
3	9943828	9943937	110	*	4	-0.085860400068125	0.017032174426559	-5.0410709706119	5.44011265819418e-05	0.0011066215066412	TSS1500		IL17RE	cg01314252;cg09218250;cg07832674;cg13581832		17	74525046	74525125	80	*	3	0.0990245902799953	0.0166428452742058	5.94997962478629	6.62026928941879e-06	0.00025216409597747	Body		CYGB	cg24126567;cg03678039;cg11814882
7	733065	733282	218	*	3	-0.0226759299785179	0.00449825987372155	-5.04104489626951	5.44044718971048e-05	0.0011066215066412	Body		PRKAR1B	cg09848638;cg09697999;cg03216966		6	41604603	41604752	150	*	3	0.0827510422478409	0.0139294348121969	5.94073222377856	6.76074837917512e-06	0.00025569479065647	TSS1500	Island	MDFI	cg01520588;cg14086013;cg13612207
6	137242062	137242316	255	*	4	-0.0203690360341577	0.00404242661076915	-5.03881405784681	5.46914596644327e-05	0.00111135246269263	TSS1500	N_Shore;Island	SLC35D3	cg26870192;cg18141830;cg03586474;cg10242496		16	30786529	30786672	144	*	3	0.0451614330212301	0.00760216934107251	5.94059813653911	6.76280758737577e-06	0.00025569479065647	3'UTR	N_Shore;Island	RNF40	cg01369689;cg13825375;cg09705243
2	84517763	84517950	188	*	5	-0.0265394356443094	0.0052738096956333	-5.0323081749203	5.55372037809458e-05	0.00112430422877546	TSS200;Body	Island	LOC388965	cg22037978;cg23411919;cg16851758;cg13174084;cg06502755		6	106546704	106546824	121	*	5	0.0854079094863192	0.0143861882616798	5.93679909735496	6.82141749362617e-06	0.000257214724971414	Body;TSS200;1stExon;5'UTR		PRDM1	cg17521665;cg14359052;cg24874254;cg08742502;cg17143179
10	97200911	97201172	262	*	4	-0.0549092453138095	0.0109253666881393	-5.0258491894299	5.63899607592995e-05	0.00113777853836039	1stExon;5'UTR;TSS200;TSS1500		SORBS1	cg11028075;cg25097946;cg25421530;cg03190891		10	95326033	95326178	146	*	3	0.0689514586838415	0.0116167281358779	5.93553175019111	6.84108485979701e-06	0.00025773936114417	TSS1500	N_Shore	GPR120	cg16671899;cg01488679;cg24249916
19	46713446	46713473	28	*	3	-0.0829292589387629	0.0165012409190495	-5.02563772904055	5.6418102288423e-05	0.00113813647889479	TSS200		DKFZp434J0226	cg21100328;cg14330675;cg21629821		6	31513867	31514352	486	*	3	0.0667551077037649	0.0112469050469849	5.93542022671037	6.84281831283409e-06	0.00025773936114417	TSS1500;Body;5'UTR;1stExon	S_Shelf	NFKBIL1;ATP6V1G2	cg10218472;cg04016730;cg10798764
10	72254314	72254335	22	*	3	-0.0594758800384101	0.0118379048648072	-5.02418972931816	5.6611187346515e-05	0.00114138219968641	5'UTR		KIAA1274	cg25204955;cg01464515;cg20418394		16	85470485	85470674	190	*	3	0.0987480129629514	0.0166394957967105	5.93455560008455	6.85627278590744e-06	0.000257947095998395				cg09556515;cg03574306;cg16739178
12	81107990	81108034	45	*	3	-0.0946793802032337	0.0188905967803931	-5.01198460291647	5.82655269055339e-05	0.00116543097381686		N_Shelf		cg22171539;cg17402060;cg13845094		20	43977423	43977531	109	*	3	0.0915180321962916	0.0154242828086802	5.93337358575846	6.87470990251517e-06	0.000258260002765549	TSS1500	S_Shore	SDC4	cg19433118;cg10876928;cg04696274
10	132011654	132012089	436	*	3	-0.00981850556924225	0.00196258319390531	-5.00284808294142	5.9535913321391e-05	0.00118375835269359				cg08698913;cg07086611;cg16760246		6	38145125	38145464	340	*	3	0.0783665780146038	0.0132145842693315	5.93030975605319	6.92273596447519e-06	0.000259280364981145	Body		BTBD9	cg13442386;cg10567378;cg11599864
17	1686627	1686737	111	*	3	-0.0480114121518088	0.00963474781452025	-4.98315192842434	6.23708277852228e-05	0.00122593949388104	Body		SMYD4	cg16616918;cg09940188;cg23679982		7	194719	194861	143	*	4	0.120745761780462	0.0204046178425886	5.91757036137383	7.12613461318833e-06	0.000264154029001249	Body	N_Shore	FAM20C	cg05968904;cg12012581;cg12042135;cg04527761
1	946875	947153	279	*	5	-0.0443680264305291	0.00890462246974481	-4.98258366160701	6.24546183649263e-05	0.00122693062057453		N_Shore		cg01768082;cg07589034;cg22367159;cg26837773;cg15825373		6	31794278	31794472	195	*	3	0.109474700616845	0.0185012175864358	5.91716194382293	7.13275558594437e-06	0.000264292887802528	TSS1500	N_Shore	HSPA1B	cg27021666;cg16372051;cg24239961
20	37059717	37059936	220	*	3	-0.0395094351509817	0.00792958987003231	-4.98253198444685	6.24622437804557e-05	0.00122694932470415	Body;TSS1500	N_Shelf	LOC388796;SNORA71C	cg03260166;cg07234199;cg11609780		1	169429604	169429972	369	*	3	0.0373670528311092	0.00634125269408592	5.89269260093657	7.54112899389458e-06	0.000274664111665702				cg16136262;cg25464921;cg09671955
8	7434441	7434939	499	*	4	-0.0420850215404058	0.00846466705689319	-4.97184605815463	6.4059470363073e-05	0.00125193034927799	Body		FAM90A7	cg00561736;cg24480126;cg09300171;cg09428214		7	149569946	149570071	126	*	6	0.0345043826207057	0.00587278397175951	5.87530254588405	7.84581448520645e-06	0.000282018300182908	TSS200;Body;5'UTR;1stExon	N_Shore	ATP6V0E2;LOC401431	cg12691229;cg00753630;cg23903252;cg06961439;cg27527018;cg08634133
17	4337082	4337231	150	*	6	-0.080299770511812	0.0161690663161215	-4.9662589627546	6.49109723049058e-05	0.00126304015843028	TSS200;1stExon;5'UTR		SPNS3	cg21100638;cg01138020;cg01768686;cg03820795;cg00356694;cg18750756		13	22298502	22298752	251	*	4	0.0684789935895846	0.0116637555206945	5.87109301700344	7.9214410002991e-06	0.000283830120166154				cg12851161;cg03043711;cg10195894;cg00923890
4	6072170	6072234	65	*	3	-0.0470757145947148	0.00948176207868889	-4.96486984212794	6.5124454154479e-05	0.0012655881904668	Body		JAKMIP1	cg24769849;cg19531230;cg01352688		7	1127420	1127767	348	*	3	0.122153594006075	0.020813916319244	5.86884237125212	7.96218023997438e-06	0.00028464291206328	5'UTR;Body;TSS1500;TSS200;1stExon	S_Shore	GPER;C7orf50	cg07904865;cg07012460;cg03595161
2	106776775	106777038	264	*	3	-0.103118489042698	0.020788295043286	-4.96041107882977	6.58144964539978e-05	0.00127455103260328	Body		UXS1	cg15341833;cg23362669;cg00118342		5	27038605	27038836	232	*	4	0.0853893453012387	0.014552918419721	5.86750662915319	7.98645984564474e-06	0.00028521531923264	1stExon;5'UTR;TSS200		CDH9	cg19475870;cg08659179;cg12864235;cg07350977
5	36662804	36662950	147	*	3	-0.0448261414518889	0.00906336559785205	-4.9458604497332	6.8118275924275e-05	0.00130351354008756	Body		SLC1A3	cg21050001;cg15355952;cg03989758		20	4804581	4804718	138	*	3	0.0798464305758214	0.0136159684179581	5.86417565940531	8.04733648923635e-06	0.000286517281094986	TSS1500	S_Shore	RASSF2	cg19614321;cg05081497;cg12935937
19	2085286	2085483	198	*	4	-0.0983176360664371	0.0199123234806328	-4.93752706267871	6.94742737277174e-05	0.00132242819639791	5'UTR		MOBKL2A	cg02326386;cg22793129;cg19519319;cg21876918		1	2799354	2799662	309	*	3	0.0966939987573712	0.0164897025324047	5.86390194531123	8.0523599058803e-06	0.000286529676782513				cg16572957;cg20613432;cg11414913
6	156030265	156030348	84	*	3	-0.0137036872460105	0.00277800827386988	-4.93291808196117	7.02359396823378e-05	0.00133211365547864				cg01662158;cg08720211;cg02986692		7	128432231	128432457	227	*	3	0.0760310820017244	0.0129823125600389	5.85651297872439	8.18918544551619e-06	0.000290330784193437	1stExon;5'UTR	S_Shore	CCDC136	cg09879794;cg20389981;cg03489382
6	164507164	164507305	142	*	3	-0.0807045971575309	0.0163654272220664	-4.9314079041403	7.04873404715031e-05	0.00133605483832475				cg25694032;cg24400656;cg06388363		17	79297435	79297618	184	*	3	0.0740619772730324	0.0126481426378822	5.85556151550748	8.20697600475621e-06	0.000290737264211652	5'UTR		TMEM105	cg20719001;cg13304825;cg01905773
11	16838596	16838675	80	*	3	-0.0160478635970284	0.00325973091285258	-4.92306390498501	7.1892878344564e-05	0.00135649382721487	Body		PLEKHA7	cg00350835;cg24385632;cg08453263		1	1245014	1245184	171	*	4	0.0827451439983192	0.0141380680823942	5.85264857377224	8.26168836290364e-06	0.000292239515010027	Body	Island	PUSL1	cg06085743;cg05397202;cg23931819;cg02506753
10	134498830	134498960	131	*	3	-0.0643682977074965	0.0130749197254986	-4.9230357859839	7.1897662590403e-05	0.00135649382721487	Body		INPP5A	cg14953730;cg07166896;cg01140244		7	151433020	151433326	307	*	3	0.0694957037909238	0.0118893521077351	5.8452052863091	8.40319077630804e-06	0.000295524531932138	Body		PRKAG2	cg10037579;cg23351327;cg01588379
6	168482485	168482906	422	*	4	-0.0279558517636927	0.00568211932418998	-4.91996914684258	7.24213670226351e-05	0.00136287821078963		S_Shelf		cg16231066;cg04747824;cg11878452;cg15899913		2	241497412	241497663	252	*	7	0.0352153932665025	0.00603494467710481	5.83524707361471	8.59638462374939e-06	0.000300647472765491	TSS200;TSS1500	Island;N_Shore	ANKMY1	cg13604246;cg23964682;cg15766075;cg20002504;cg13198503;cg13030331;cg27504117
4	7289482	7289723	242	*	4	-0.0480342048172848	0.0097683044529936	-4.91735336960799	7.28711246116322e-05	0.00136951978942759	Body		SORCS2	cg13735645;cg14383572;cg25091367;cg21005218		13	31306018	31306303	286	*	3	0.0867632908798367	0.0148751119818249	5.8327823673427	8.64489760988379e-06	0.000301716444505623				cg17312277;cg02848074;cg19953038
12	7904082	7904267	186	*	3	-0.0139807548905436	0.00284399349199519	-4.91588849619182	7.31242286434959e-05	0.00137315366705796				cg13818430;cg21839972;cg18348303		2	232055229	232055581	353	*	3	0.094733379436071	0.0162561650329984	5.82753553767272	8.74910473972444e-06	0.000304313592194664				cg27665808;cg07929768;cg27383418
6	144611514	144611885	372	*	3	-0.0529734029201498	0.0108110239437467	-4.89994316873107	7.59375008142449e-05	0.00141056708044112	TSS1500	S_Shelf	UTRN	cg02241111;cg20668812;cg19184160		1	150255213	150255503	291	*	3	0.0739025508311602	0.012702648607296	5.81788516047851	8.94413306936683e-06	0.000308471086475467	TSS200;1stExon;5'UTR	S_Shore	C1orf51	cg00764612;cg09563216;cg03960066
1	197744787	197745238	452	*	6	-0.0455351346923945	0.00929734093990388	-4.8976513808329	7.63507489727582e-05	0.00141666892273512	TSS200;TSS1500	Island;S_Shore	DENND1B	cg06671340;cg03763769;cg17723299;cg24461171;cg21534578;cg17611742		7	65196614	65196881	268	*	3	0.0535784831296731	0.00921236573577728	5.81593096348692	8.98416373578392e-06	0.000309445365361089				cg22762813;cg23162571;cg19127138
10	130832268	130832393	126	*	3	-0.068269577826285	0.013940764216631	-4.89711874940409	7.64471167223229e-05	0.00141817076313687				cg11589800;cg15601164;cg08881175		6	91007365	91007625	261	*	3	0.0858712888185456	0.0147775109047422	5.81094403327349	9.08714959452087e-06	0.000311533514320159	TSS1500	S_Shore	BACH2	cg09790829;cg15380603;cg10913050
6	503773	503857	85	*	3	-0.0498205419299295	0.0101926058874714	-4.88791016546302	7.81327887854574e-05	0.00144028638593397	Body		EXOC2	cg14101659;cg20949502;cg17808866		14	104355829	104356172	344	*	4	0.0837042566441853	0.0144209422085104	5.80435421166781	9.22508886639492e-06	0.000314678221500279				cg26066724;cg01287376;cg12950030;cg03022263
1	41849189	41849431	243	*	3	-0.0577944425146009	0.011832614054744	-4.8843342854937	7.87974578372563e-05	0.00144963195922555		Island;S_Shore		cg24596898;cg08144172;cg13483447		11	2431174	2431603	430	*	3	0.0737014287998419	0.0127008424328354	5.80287718626461	9.25629844342962e-06	0.000315508671766875	Body	N_Shelf	TRPM5	cg04691795;cg10172068;cg26442852
1	205210699	205210953	255	*	4	-0.0165168210645313	0.00338318222691716	-4.8820370753667	7.92274668150587e-05	0.00145535845950144	Body	Island;S_Shore	TMCC2	cg14599015;cg02237875;cg13073870;cg18930928		20	30437284	30437731	448	*	3	0.0698579876629451	0.0120439810612418	5.80024057724168	9.3122783208112e-06	0.00031712283381849		Island		cg14796739;cg06842409;cg05366561
16	1521617	1521676	60	*	3	-0.0524520777227545	0.0107495152412626	-4.87948307858704	7.9708329261224e-05	0.00146238868076154	Body	N_Shelf	CLCN7	cg09050670;cg05413628;cg08810397		3	183952205	183952517	313	*	3	0.0287281677209265	0.00495385278105792	5.79915653343081	9.33539466552744e-06	0.00031749741934669	Body	S_Shelf	VWA5B2	cg25447717;cg00985388;cg11377277
2	176956396	176956841	446	*	5	-0.0568226568317456	0.0116458873300341	-4.87920372415101	7.97611043963266e-05	0.00146282263273857	TSS1500	N_Shore;Island	HOXD13	cg21128569;cg07802350;cg10418524;cg19325985;cg05256269		2	132152814	132152960	147	*	4	0.0794118036811695	0.0137143804791198	5.79040400709854	9.52419467389209e-06	0.000321186520276436		Island		cg26153054;cg23687098;cg07022640;cg13948430
7	131630226	131630318	93	*	3	-0.00484156729760506	0.000993514270175803	-4.87317338355728	8.0908998636734e-05	0.00147921045282225		Island		cg15033250;cg14921127;cg12810325		14	91579859	91580142	284	*	3	0.0630457502211229	0.0109445643246694	5.76046230355791	1.02000613167996e-05	0.000337046729379372	TSS1500		C14orf159	cg06607384;cg06907680;cg01634664
2	236579780	236580208	429	*	4	-0.0670437682935922	0.0137596457994313	-4.87249230618736	8.10396892308366e-05	0.00148107666472	Body	Island;S_Shore	AGAP1	cg12436738;cg04188555;cg23922520;cg11905061		7	98255916	98256076	161	*	3	0.0569258626652499	0.0099004168579178	5.74984502998212	1.04513161577892e-05	0.000342141464419028	Body		NPTX2	cg20304727;cg17278447;cg04545556
15	74528243	74528719	477	*	6	-0.0505398341199043	0.0103827499862294	-4.86767322596952	8.19705312188954e-05	0.00149469601302934	TSS1500;TSS200;1stExon;5'UTR		CCDC33	cg14860680;cg19637113;cg07696006;cg02390801;cg04198210;cg02079584		11	77791298	77791508	211	*	3	0.0850143319875714	0.0147899398368507	5.74811885142017	1.04927587866809e-05	0.000343146796309401	TSS200;TSS1500	S_Shore	NDUFC2	cg03353394;cg19985421;cg12650252
7	139528673	139529130	458	*	3	-0.0430150589783695	0.00885151624295444	-4.85962605701687	8.35490637421605e-05	0.00151671083240224	5'UTR;TSS1500;TSS200;Body;1stExon		TBXAS1	cg14116596;cg05711445;cg12104698		16	81271937	81272281	345	*	3	0.0976038223385523	0.0169925516631618	5.74391793965515	1.05943177967474e-05	0.000345633760587327	TSS1500;TSS200		BCMO1	cg26827725;cg26781524;cg22947000
4	40198392	40198776	385	*	4	-0.0946945617770651	0.0194877522698121	-4.85918337148373	8.36367873602236e-05	0.00151785372492976	TSS200;5'UTR;1stExon		RHOH	cg05658107;cg26296101;cg00804392;cg11903057		19	14064176	14064588	413	*	4	0.0605750547640173	0.0105460010309237	5.74388856841516	1.05950313809505e-05	0.000345633760587327	5'UTR;1stExon;Body;TSS200;TSS1500	S_Shore	PODNL1;DCAF15	cg11453058;cg26969888;cg25264101;cg10760452
1	1395945	1396169	225	*	5	-0.0732813694175179	0.0150922042343749	-4.85557763991874	8.43547841968748e-05	0.00152756685390064	Body	N_Shore;Island	ATAD3C	cg26226110;cg07280242;cg13798621;cg13487474;cg23016632		12	110270636	110271031	396	*	5	0.0240580950501166	0.0041909130392414	5.74053787918046	1.06767603641255e-05	0.000347525747197019	5'UTR	N_Shore;Island	TRPV4	cg05587419;cg19615059;cg10475953;cg18306456;cg07537147
11	59633874	59634276	403	*	4	-0.0517092868271648	0.0106750172923179	-4.84395344861658	8.67121663679791e-05	0.0015585895196256	1stExon;TSS200;TSS1500		TCN1	cg20018806;cg23741006;cg00187686;cg03928812		2	219266059	219266163	105	*	3	0.0744973947148962	0.012979179548697	5.73976147224	1.06957898903081e-05	0.000347932985393162	Body;TSS1500	S_Shore	CTDSP1;MIR26B	cg03395188;cg27291385;cg15616915
13	103426481	103426972	492	*	3	-0.0319544169597585	0.00660373026494378	-4.83884345328125	8.77694349314374e-05	0.00157420744679145	TSS1500	Island;S_Shore	C13orf27	cg04015777;cg13221899;cg02906725		2	202563127	202563587	461	*	3	0.109826427507223	0.0191780327240116	5.7266784913614	1.1021707662388e-05	0.000355562421015851	5'UTR;1stExon;TSS200		MPP4	cg01786466;cg22706505;cg20169521
17	19355650	19355986	337	*	5	-0.0176454007956927	0.00365241993371285	-4.83115334926873	8.93851418295804e-05	0.00159494010012081				cg10613706;cg03716313;cg23224633;cg19254618;cg05740775		10	134332277	134332442	166	*	3	0.1021447236817	0.017840429661434	5.72546321025601	1.10524921279281e-05	0.000356091754015025				cg17247873;cg00149455;cg14680921
10	128830453	128830556	104	*	3	-0.0165005357515871	0.00342017746026064	-4.82446771938251	9.08142132213021e-05	0.0016137054632894	Body		DOCK1	cg10004882;cg13290590;cg26965669		7	135433353	135433790	438	*	8	0.0978194250999411	0.0170852493820141	5.72537297599631	1.10547813616553e-05	0.000356091754015025	1stExon;5'UTR;TSS200		FAM180A	cg23621013;cg11015893;cg19689368;cg10725344;cg01548463;cg22621652;cg05618401;cg19238824
6	168867541	168867685	145	*	3	-0.029660699453952	0.00615050452990165	-4.82248233616476	9.12430236407024e-05	0.00161853804856907	Body		SMOC2	cg18800641;cg26265390;cg05097820		2	127933555	127933992	438	*	4	0.108646543470682	0.0190004010381247	5.71811843616775	1.12404204938546e-05	0.000359981270088766				cg04546181;cg13858900;cg02106683;cg11380483
8	37595307	37595363	57	*	3	-0.0232813032826769	0.0048292172423606	-4.82092689441666	9.15804024419976e-05	0.00162339772585646	5'UTR	S_Shore	ERLIN2	cg24260847;cg01467789;cg14036776		7	1295653	1295846	194	*	3	0.0733588846658674	0.0128363418195587	5.71493698883047	1.13228322041646e-05	0.000361738419848046				cg03209395;cg08543278;cg08119647
13	24269867	24270321	455	*	3	-0.0768782477124949	0.0159560424500853	-4.81812754967219	9.21907651213852e-05	0.00163245759679024		Island;S_Shore		cg07031408;cg10885151;cg24659858		4	141207794	141207852	59	*	3	0.08742218954364	0.0153099262788815	5.71016397800883	1.14476294642577e-05	0.000364017590049974	5'UTR		SCOC	cg12968752;cg13913247;cg02901431
8	38757532	38757859	328	*	5	-0.107859911733485	0.0224029652755038	-4.81453729035695	9.29795966710441e-05	0.0016415532614117	TSS1500	N_Shore	PLEKHA2	cg04142296;cg01785359;cg25371169;cg16536016;cg01073837		11	115581830	115581955	126	*	3	0.120842210683074	0.0211692865820752	5.70837426261666	1.14947851593213e-05	0.00036487882108315				cg22821289;cg24759348;cg00515814
10	134460304	134460468	165	*	4	-0.0273185460789214	0.00567603122778116	-4.81296613471955	9.3326943722755e-05	0.00164578923325552	Body	Island	INPP5A	cg24060874;cg10355814;cg04570208;cg03059807		17	76975944	76976357	414	*	8	0.0803957045370801	0.0140854982245431	5.70769334924877	1.15127779728138e-05	0.000365204942253893	1stExon;5'UTR;TSS200;TSS1500		LGALS3BP	cg18749404;cg14870271;cg11202345;cg04927537;cg22713958;cg25178683;cg11105610;cg17836612
2	16085728	16086016	289	*	3	-0.0315895261725564	0.00656719092379011	-4.81020371406001	9.3940834183376e-05	0.00165486900758085	Body	S_Shelf	MYCN	cg19623054;cg04609952;cg25074809		19	6659899	6660075	177	*	3	0.0717815121159272	0.0125806489243351	5.7057082307637	1.1565397970802e-05	0.000366305341173763		Island		cg14675109;cg11544647;cg24377495
6	36665554	36665620	67	*	3	-0.0677069729101316	0.0140808850799654	-4.80843160963415	9.43367936274843e-05	0.00165882445864151				cg18964319;cg12926693;cg05569131		16	29242233	29242602	370	*	4	0.0683148001893699	0.0119847301500719	5.70015338968314	1.17139492640065e-05	0.000369356027736404				cg08608016;cg26639730;cg01408860;cg09308847
10	131567534	131567828	295	*	4	-0.00761945486340609	0.00158855531540781	-4.79646807983518	9.70544016303398e-05	0.00169028371974544				cg01335658;cg22768615;cg13742952;cg01079118		12	121569924	121570081	158	*	3	0.0992340891917742	0.0174273409523764	5.69416122992891	1.18763795236882e-05	0.000372688046227306	TSS1500		P2RX7	cg03248483;cg23801057;cg08688169
4	48271072	48271121	50	*	3	-0.0600608009712356	0.0125351062675498	-4.79140740327969	9.82276449761948e-05	0.0017061975088689	5'UTR	N_Shore	TEC	cg01007345;cg17566936;cg26064895		15	40762807	40762993	187	*	3	0.027258527362255	0.00478886055831706	5.69206954980422	1.19336184723647e-05	0.000374292589339902	TSS1500	N_Shore	CHST14	cg02792829;cg26767214;cg17448575
1	91300215	91300559	345	*	7	-0.0726577441048702	0.0151647946762855	-4.79121185982765	9.82732651699788e-05	0.00170643967935619		N_Shore		cg16400631;cg17443359;cg20387429;cg18486235;cg04929703;cg00667862;cg09793883		12	123214554	123215010	457	*	3	0.042160799949938	0.00743166916371337	5.67312659123695	1.24649836332861e-05	0.000385435490385527	1stExon;5'UTR		GPR81	cg15823495;cg17346246;cg00357958
20	56725695	56726185	491	*	11	-0.0473064720809754	0.0098872114818409	-4.78461213941461	9.98255894009427e-05	0.00172823286644707	TSS1500;TSS200;5'UTR;1stExon;Body	N_Shore;Island;S_Shore	C20orf85	cg12813792;cg20003983;cg03387930;cg22991320;cg19155932;cg09663111;cg25906442;cg07655948;cg18562935;cg15310873;cg14508998		11	353567	354013	447	*	4	0.0915234080702585	0.0161424047826185	5.6697505299091	1.25621894403239e-05	0.000387638099566262		N_Shelf;N_Shore		cg14293323;cg18813159;cg17430228;cg18901045
6	31539735	31540026	292	*	7	-0.0280006221343371	0.00585561001998897	-4.78184545055988	0.000100483688095605	0.00173602992008738	TSS1500;TSS200;1stExon;5'UTR		LTA	cg14441276;cg09621572;cg14437551;cg14597739;cg16219283;cg21999229;cg17169196		5	493262	493746	485	*	5	0.0973947433842254	0.0172034386144476	5.66135326587747	1.28073362252646e-05	0.00039265366533949	Body	N_Shore	SLC9A3	cg19107578;cg25518170;cg20402284;cg25346936;cg19969104
11	70385301	70385511	211	*	4	-0.0235533982654857	0.00493005734043612	-4.77751000425527	0.000101523762143355	0.00174874062056541	Body		SHANK2	cg19742341;cg22133366;cg11207372;cg04742605		6	138866865	138867125	261	*	7	0.0912766209976684	0.0161591548872875	5.64860115732142	1.31889835526751e-05	0.000401010968581329	Body		NHSL1	cg13280041;cg24324628;cg15962969;cg17353337;cg22180580;cg05880829;cg26287741
4	3387281	3387765	485	*	6	-0.0247433521100028	0.00518012305911964	-4.77659542594109	0.00010174455427818	0.00175123123057779	Body		RGS12	cg01109763;cg20403541;cg25218793;cg18630748;cg21923317;cg13977280		10	4720653	4720912	260	*	3	0.0401389664221343	0.00710984787499998	5.64554504228888	1.32821579423666e-05	0.000402579010406459	TSS1500		LOC100216001	cg02414646;cg03458633;cg05177746
6	168672583	168672844	262	*	3	-0.0230494661481488	0.0048274217651103	-4.77469491369833	0.000102204916566039	0.00175586747850078				cg23481169;cg19251600;cg12298326		7	4783964	4784419	456	*	5	0.0632751650505338	0.0112183413278863	5.64033159636942	1.34426567946811e-05	0.000405638180799814	Body	N_Shore	FOXK1	cg13589218;cg10118545;cg06287775;cg18966819;cg13287553
16	50701064	50701535	472	*	3	-0.0535544157474931	0.0112267692807552	-4.77024283729562	0.000103291596926213	0.00177089609467145	3'UTR		SNX20	cg03699843;cg00921350;cg06207201		19	4338769	4339217	449	*	5	0.0736560163382548	0.0130681645885828	5.63629389873199	1.3568317532597e-05	0.000408424573219671	1stExon;5'UTR;TSS200;TSS1500		STAP2	cg05517572;cg01549069;cg12229841;cg15797834;cg21347412
1	61508832	61508955	124	*	4	-0.010031312773245	0.0021041114215875	-4.76748173615093	0.000103971390421685	0.00177939768594988		Island		cg06661242;cg00812299;cg00339300;cg01051545		17	1090123	1090441	319	*	5	0.0796024443219125	0.0141362067050794	5.63110358971406	1.3731611051423e-05	0.000411587915928201	1stExon;5'UTR		ABR	cg06191034;cg23753807;cg04318619;cg06427816;cg16483033
6	32381420	32381531	112	*	5	-0.00911905400997869	0.00191318151016191	-4.76643431976663	0.000104230448393343	0.00178234535772918				cg16615014;cg24283019;cg09666540;cg23083776;cg21118545		16	2286370	2286601	232	*	3	0.0766411986843825	0.0136231803021892	5.62579346263711	1.39007485341088e-05	0.000415101140934337	TSS200;1stExon;5'UTR	N_Shore;Island	DNASE1L2	cg08988951;cg05581415;cg12619509
2	230136150	230136510	361	*	3	-0.0224549200025218	0.00471449988111398	-4.7629484714752	0.000105097307141118	0.00179214287398958	TSS200;TSS1500	S_Shore	PID1	cg12671082;cg02799466;cg06064269		9	130639783	130640220	438	*	3	0.0566926801263243	0.0100934743536205	5.61676565869398	1.41931918772978e-05	0.000420962423837408	5'UTR;TSS200	Island;S_Shore	AK1	cg13615030;cg11714502;cg14005294
6	31760593	31761076	484	*	11	-0.0442040420675462	0.00928583273902873	-4.76037457381229	0.000105742050345415	0.00180081767640401	Body	N_Shelf	VARS	cg04368724;cg24771152;cg04018738;cg17619755;cg02980249;cg01279632;cg02597894;cg15948030;cg08899667;cg10807309;cg02211160		1	6664103	6664268	166	*	3	0.0795146547425186	0.0141687656908643	5.61196765317306	1.43511616660831e-05	0.000424194292665739	TSS1500	S_Shore	KLHL21	cg27539986;cg09159285;cg19884658
3	191046380	191046872	493	*	5	-0.0327012430654463	0.00687007385761595	-4.759955095562	0.000105847504428862	0.00180161232334624	TSS1500;5'UTR;TSS200	N_Shore	CCDC50;UTS2D	cg25342125;cg19066520;cg23528751;cg14972328;cg00473167		13	113776873	113777160	288	*	9	0.0836828341888828	0.0149118542858088	5.61183288040318	1.43556247213436e-05	0.000424206172555691	TSS1500;TSS200;1stExon;5'UTR	S_Shelf	F10	cg21714557;cg23146998;cg02747210;cg09069900;cg05092353;cg13001878;cg14904725;cg03675171;cg08548500
6	33039396	33039500	105	*	5	-0.0404059425734424	0.00851558785080879	-4.74493872664407	0.000109693268388719	0.00185045367764762	Body		HLA-DPA1	cg01140143;cg02904996;cg10921592;cg05366160;cg03009030		20	62153067	62153431	365	*	4	0.10525433644452	0.0187600661404963	5.61055252450911	1.43980948642255e-05	0.000425187812984524	Body;3'UTR	Island;S_Shore	PPDPF	cg07882648;cg22185879;cg02665578;cg21642947
17	38721675	38721942	268	*	3	-0.0686499024340849	0.0144939272554841	-4.73645970646843	0.000111926771058092	0.00187745134567738	5'UTR;1stExon;TSS200;TSS1500		CCR7	cg17067993;cg07388018;cg13504059		4	4250606	4250746	141	*	3	0.0517002963013661	0.00922984455108194	5.60142654789411	1.47045423096948e-05	0.000431121423141155	TSS1500	S_Shore	TMEM128	cg00817189;cg03719040;cg13296371
13	84480672	84480836	165	*	3	-0.0139769600904872	0.00295155532191087	-4.73545590920463	0.000112194206812989	0.00188147531014165				cg27537306;cg21265647;cg08122018		12	120835663	120835778	116	*	3	0.0857154032017506	0.0153164869948646	5.59628348396663	1.48801658483212e-05	0.000434465336519208		Island		cg15769343;cg05412788;cg13471599
8	122454943	122455120	178	*	3	-0.0130535927168133	0.00275660976701532	-4.73537925933815	0.000112214654661934	0.00188147531014165				cg12799130;cg25075195;cg25827846		10	73976790	73976821	32	*	3	0.0925973160141702	0.0165492213959124	5.59526722127491	1.49151210256966e-05	0.000435213337035954	TSS1500;5'UTR	S_Shore	ASCC1;C10orf104	cg15013801;cg17372758;cg23685969
11	70691944	70692038	95	*	3	-0.0780737342213627	0.0165064886872619	-4.72988142424332	0.000113691160600455	0.00189890471446577	Body		SHANK2	cg20231694;cg12198334;cg12771777		15	77933785	77933917	133	*	3	0.0792710198040101	0.0141720132551903	5.59349037970862	1.49764381517098e-05	0.000436794565694037				cg24737374;cg25729166;cg26251208
2	240125913	240126078	166	*	3	-0.0244706676437797	0.00517576006532667	-4.7279370246919	0.000114218030589783	0.00190407225371356	Body		HDAC4	cg21963406;cg05704850;cg23971806		4	981485	981630	146	*	4	0.0893772793109845	0.0159949009921556	5.58786074104602	1.51724136304202e-05	0.0004411108155717	Body;3'UTR	Island	IDUA;SLC26A1	cg16817180;cg21459867;cg02406484;cg15673547
5	32788128	32788467	340	*	3	-0.014767385335402	0.00312690399715145	-4.72268587358446	0.000115653268007889	0.00192346397129466	TSS1500		C5orf23	cg16434306;cg21494953;cg24363955		19	48497737	48498031	295	*	4	0.0844034250078211	0.0151124727610075	5.58501751120405	1.52723817691538e-05	0.000442826815911504	TSS200;1stExon;5'UTR		ELSPBP1	cg08981777;cg25961432;cg01975505;cg19404979
10	7455338	7455714	377	*	3	-0.0511538946447737	0.0108363479057333	-4.72058437859023	0.000116232731269662	0.00192997165093567		Island;S_Shore		cg01514490;cg06220761;cg22784595		9	100070007	100070423	417	*	3	0.0846538877265379	0.0151583358512802	5.5846425727128	1.52856146365638e-05	0.000443000917633036	Body	Island;S_Shore	KIAA1529	cg01838004;cg14015656;cg13727089
10	22725204	22725587	384	*	5	-0.0566056217096754	0.0120338562434511	-4.70386387908536	0.000120948822558567	0.00198815642081319		N_Shore;Island		cg15185244;cg01422243;cg18352882;cg16913841;cg16063312		7	120740	120801	62	*	3	0.115978386168977	0.0208020246336984	5.57534125698019	1.56176574632446e-05	0.000449576778383388		Island;S_Shore		cg22336162;cg05405483;cg09041644
7	2648289	2648785	497	*	4	-0.0774492448816223	0.0164855627563376	-4.69800430997408	0.000122646825551908	0.00200855155554781	Body	S_Shelf	IQCE	cg21607965;cg02470008;cg14635955;cg18985994		16	86337418	86337823	406	*	6	0.098583283260033	0.0176871033161552	5.57373819205252	1.56756227715334e-05	0.000450683580744379		N_Shore;Island		cg04821248;cg27598583;cg19215541;cg05831517;cg01249360;cg27499105
10	6214016	6214079	64	*	3	-0.0692379955708254	0.0147553671493614	-4.69239395197441	0.00012429513889538	0.00202523749930572	Body		PFKFB3	cg05014727;cg08994060;cg26262157		1	95006322	95006729	408	*	4	0.0800731739364734	0.0143847045998317	5.56654975990331	1.5938257678355e-05	0.000455950228486802	Body	N_Shore	F3	cg07387634;cg12599850;cg06881898;cg01185754
22	37678564	37678791	228	*	3	-0.0823233152422492	0.0175684153395916	-4.68587027634348	0.000126239897436746	0.00204767016346032	5'UTR;1stExon;Body		CYTH4	cg11758688;cg12741639;cg20066188		5	176160570	176160709	140	*	3	0.0839509779888671	0.0150939397744579	5.56189962616186	1.61105382580194e-05	0.000458879543544722				cg06904667;cg00233565;cg04664697
15	65677377	65677753	377	*	3	-0.0472783804585691	0.0101188618000193	-4.67230222063899	0.000130383478242245	0.00209367515892358	Body		IGDCC4	cg06829366;cg08182270;cg23671997		16	27791167	27791248	82	*	3	0.0832343832106607	0.0149659433784132	5.56158613634191	1.61222206424483e-05	0.000458950829123329	3'UTR		KIAA0556	cg27048684;cg27636914;cg26540647
14	105531855	105532252	398	*	6	-0.0635897921290958	0.0136187848720619	-4.66927062336863	0.000131327891580543	0.00210476408223217	TSS200;TSS1500		GPR132	cg19828516;cg26514492;cg20333292;cg02797271;cg14359680;cg01109135		17	79961522	79961769	248	*	3	0.115677910993199	0.0208058190388558	5.55988258751867	1.61858554726892e-05	0.000460311709412709	Body	N_Shore;Island	ASPSCR1	cg00598204;cg05277504;cg08091666
11	87908722	87908938	217	*	7	-0.0587699082615831	0.0125865304204522	-4.66926994957134	0.000131328102248829	0.00210476408223217	TSS200;TSS1500	S_Shore	RAB38	cg14428310;cg01568784;cg18395636;cg17108629;cg22096687;cg00027674;cg04421271		7	155276653	155276880	228	*	3	0.0982874445128837	0.0176991918367477	5.55321652081401	1.64373315543869e-05	0.000465519307187001				cg22960347;cg19391667;cg00183888
13	27295928	27296010	83	*	3	-0.0702293961783556	0.0150504832872824	-4.66625521837557	0.000132274101784679	0.00211642016186836				cg01903420;cg16557370;cg08419873		15	86315115	86315211	97	*	3	0.0758199880125077	0.0136647695542835	5.54857421570937	1.66148099602941e-05	0.000468880173842598	5'UTR;TSS1500	S_Shelf	KLHL25;MIR1276	cg26291655;cg12058064;cg06527213
6	101850881	101851354	474	*	3	-0.0768025447305067	0.0164830666582035	-4.6594815347836	0.000134424764804603	0.00214318442873826	Body	Island;S_Shore	GRIK2	cg20640499;cg19228334;cg10583180		10	135160697	135161047	351	*	8	0.0655779039327186	0.0118215562394432	5.54731564985621	1.66632613239718e-05	0.000469747096559971	TSS200;1stExon;5'UTR;Body		PRAP1	cg10988628;cg08699681;cg23451221;cg05740243;cg15596666;cg03743584;cg15549126;cg10742801
4	90815958	90816310	353	*	3	-0.0698398145671986	0.0149936716738374	-4.65795277410688	0.000134915005501345	0.00214820628704181	TSS200;1stExon		MMRN1	cg18334849;cg24901637;cg21092324		6	32121204	32121433	230	*	10	0.0477348792621117	0.00861495567919512	5.54093149630359	1.69112601494137e-05	0.000474338273045165	TSS200;TSS1500;1stExon;5'UTR;Body	N_Shore	PPT2;PRRT1	cg12738718;cg14130039;cg05133205;cg17329164;cg18049167;cg04105091;cg12585943;cg13102294;cg00552704;cg06264679
13	101174060	101174420	361	*	5	-0.0284669076508613	0.00611783811501908	-4.65309920198379	0.000136483416399764	0.002166396638678	Body		PCCA	cg05563033;cg08985968;cg18970151;cg12436019;cg21805940		7	157371980	157372332	353	*	4	0.0864083632627551	0.0155960978995798	5.54038348689022	1.69327225919306e-05	0.000474813775754109	Body	S_Shelf	PTPRN2	cg00353353;cg13917560;cg06339573;cg12866112
10	126222996	126223401	406	*	3	-0.0700241149864203	0.0150492556243541	-4.65299525334003	0.000136517207200058	0.00216658758727627	Body		LHPP	cg25260426;cg04726013;cg24759108		5	172030484	172030564	81	*	3	0.0822931472936212	0.0148786918524853	5.53093968942406	1.73069735745931e-05	0.00048205609127376				cg16186131;cg08853304;cg17924225
6	132931714	132931926	213	*	4	-0.0303953847527895	0.00654067808729893	-4.64713051874744	0.000138437389087375	0.00218799621079821	TSS1500		TAAR3	cg15305521;cg16100392;cg10655144;cg05778025		7	149569715	149569883	169	*	3	0.0702798298824716	0.0127074550106533	5.53059836320905	1.7320656782716e-05	0.000482289661580098	TSS1500;Body;TSS200	N_Shore	ATP6V0E2;LOC401431	cg02292206;cg18934443;cg19809988
10	12430859	12430937	79	*	3	-0.0170776159454315	0.00368840540232044	-4.63008104659203	0.000144175572259403	0.00225331320469582	Body		CAMK1D	cg05207558;cg16894855;cg10704395		1	59234911	59235119	209	*	4	0.0342314171487256	0.00619358220797793	5.52691737983751	1.74689234867476e-05	0.000485273737546417				cg19261306;cg06036239;cg19306368;cg10895022
6	168918116	168918597	482	*	3	-0.029244480743252	0.00631698895854925	-4.62949689086812	0.000144376367110122	0.00225549277597926	Body	N_Shore;Island	SMOC2	cg12177182;cg07087232;cg00040466		4	15341523	15341878	356	*	3	0.0993759283003834	0.0180013489562157	5.52047119035876	1.77316919159158e-05	0.000490843445818597	TSS200;5'UTR;1stExon;Body		C1QTNF7	cg25106707;cg24829483;cg00076653
6	30134956	30135162	207	*	3	-0.0567038279164454	0.0122540384911011	-4.62735839761103	0.000145113848968703	0.00226374403169327	Body		TRIM15	cg23064481;cg16123269;cg13252226		11	1929115	1929491	377	*	6	0.0736749802243424	0.013346945471249	5.51998810387349	1.77515455814178e-05	0.00049098040987019				cg12030226;cg20741418;cg03858917;cg13214162;cg23815825;cg09100017
12	132283812	132284089	278	*	3	-0.0343482836825324	0.00742296482902595	-4.62729980185554	0.000145134109661512	0.00226386801291727	Body;3'UTR	N_Shore	SFRS8	cg02688927;cg20181262;cg25458340		12	95226786	95226993	208	*	3	0.116012811704388	0.02104631380686	5.51226275389726	1.80721325155414e-05	0.000497413804217804	TSS1500		MIR492	cg10549753;cg11212178;cg08922308
10	118434451	118434728	278	*	3	-0.0217716541858295	0.00470545290730756	-4.62689875230038	0.000145272857352095	0.0022651638118858	Body		HSPA12A	cg18098806;cg09269454;cg18300285		2	1452260	1452665	406	*	3	0.0787760181196177	0.0143115968434851	5.50434860492022	1.84066717041956e-05	0.000504506895179143	Body		TPO	cg16407924;cg26605809;cg19368625
13	26620612	26620952	341	*	3	-0.0248111638238656	0.00536465724820805	-4.62492992113395	0.000145955937724915	0.00227321581992081	3'UTR;Body	N_Shelf	SHISA2	cg15233380;cg04350645;cg24227837		19	52195291	52195559	269	*	3	0.111592424206236	0.0203051917515398	5.49575820665539	1.87769409135187e-05	0.000511832406140642	TSS1500		MIR125A;MIR99B;NCRNA00085;MIRLET7E	cg27367878;cg03010301;cg05493001
16	58783589	58783857	269	*	3	-0.0218603833229048	0.00473933483990763	-4.61254248989312	0.000150328570089359	0.00231941267644726				cg00053769;cg03211626;cg03280523		19	50096610	50096876	267	*	3	0.0382037847366016	0.00695367769063535	5.49404019516915	1.88518972692535e-05	0.000513418897945146	Body	Island	PRR12	cg15032314;cg15022387;cg00458016
1	204950701	204951166	466	*	3	-0.0281091507240215	0.00609704574342548	-4.61029027940818	0.000151137639482806	0.00232886483889283	Body	N_Shore;Island	NFASC	cg04905877;cg24683255;cg20063963		7	21209509	21209781	273	*	3	0.0775815336156734	0.0141222226554356	5.49357813628666	1.88721087125494e-05	0.000513722892911222				cg16448636;cg27508620;cg08701183
2	54853149	54853229	81	*	3	-0.0137341260241224	0.00297944561434255	-4.60962467581508	0.000151377585100701	0.00233178044730478	Body	N_Shelf	SPTBN1	cg07611531;cg22708752;cg05663173		5	126205009	126205081	73	*	3	0.0418901002891744	0.00762558763081588	5.49336029132912	1.88816453691383e-05	0.000513763840068847	3'UTR		Mar-03	cg23155911;cg25568066;cg06918474
15	26869577	26869667	91	*	3	-0.0258439038793159	0.00561680748840565	-4.60117316334296	0.000154457871771192	0.00236851291459379	Body		GABRB3	cg07316217;cg03857572;cg02793656		1	53935918	53936382	465	*	3	0.0888336958768001	0.0161758714885114	5.49174095132324	1.89526896370461e-05	0.00051503078494604				cg04873053;cg10379418;cg23681001
10	13424851	13425015	165	*	3	-0.0567048675598277	0.0123303022043484	-4.59882220403571	0.00015532588343045	0.00237924365588928				cg04398285;cg00770317;cg18675735		16	764420	764794	375	*	3	0.0478199296676077	0.00871289242187679	5.48841043274435	1.90996641862079e-05	0.000517982216687786	TSS1500	N_Shore;Island	METRN	cg26651775;cg08492912;cg11027330
7	2738728	2738961	234	*	4	-0.0628892718486326	0.0136813511833999	-4.59671497395217	0.000156108080277616	0.00238691473083528	5'UTR	N_Shore	AMZ1	cg05864433;cg14895775;cg01801101;cg22124564		10	134079311	134079425	115	*	3	0.10280088862436	0.0187332025467268	5.48763023129338	1.91342616443387e-05	0.000518497599361306	Body		STK32C	cg13432205;cg19379569;cg03435248
10	25755187	25755241	55	*	3	-0.0333030827487463	0.00724744777265161	-4.5951462905902	0.00015669294470735	0.0023934043466768	Body		GPR158	cg20118364;cg12818490;cg24820663		17	63624567	63624698	132	*	3	0.101283949649401	0.0184774443407373	5.48149125937834	1.94087258951367e-05	0.000523235914128143				cg17838697;cg10450692;cg22177308
8	95229525	95229872	348	*	4	-0.0595857542271814	0.0129804626991839	-4.59041835472689	0.000158469078208742	0.00241076181344803	5'UTR;1stExon;TSS200;TSS1500		CDH17	cg05808793;cg16775167;cg16679068;cg16696923		6	166418799	166419138	340	*	4	0.0757809439116375	0.0138417270767506	5.47481853178018	1.97116030514679e-05	0.000529537642524815		N_Shelf		cg21749424;cg19251564;cg20769926;cg08795949
3	13082751	13083151	401	*	4	-0.0491256378702237	0.010707940066648	-4.58777669322557	0.000159470278372781	0.00242234351547762	Body		IQSEC1	cg01044637;cg08096381;cg15490785;cg21831975		15	77320211	77320384	174	*	3	0.0368344656302981	0.00673741963775085	5.46714730724335	2.00657546542232e-05	0.000536386970772146	Body	Island	PSTPIP1	cg05142942;cg00460286;cg09192711
7	4917307	4917530	224	*	3	-0.0269671504962193	0.00589846032626758	-4.57189656360434	0.00016562456387343	0.00249115087120747	Body		RADIL	cg18984900;cg25644252;cg13402916		11	118402280	118402540	261	*	3	0.0829219124961162	0.0151674850820916	5.46708383409079	2.00687118355711e-05	0.00053638803450738	5'UTR;Body	S_Shore	TMEM25	cg15694715;cg20001829;cg19715094
11	60737979	60738032	54	*	3	-0.0248432259139192	0.0054352226192058	-4.57078350868898	0.000166064785662036	0.00249652538242325	TSS1500		CD6	cg05181784;cg09767850;cg11435466		3	11610138	11610613	476	*	7	0.106065863129818	0.0194238526852485	5.46059861802649	2.03732051620433e-05	0.000541768510607659	Body;1stExon;5'UTR;TSS200;TSS1500	Island;S_Shore	VGLL4	cg05361415;cg10960266;cg21527078;cg27083087;cg15736553;cg21834604;cg07271261
5	164028094	164028307	214	*	3	-0.0172091416949103	0.00376901342763393	-4.56595393604465	0.000167988601375078	0.0025188563252504				cg19004718;cg21620953;cg26493487		19	49238364	49238653	290	*	3	0.0813813628046068	0.0149214601521258	5.45398117710434	2.06887561928883e-05	0.000547863175121453	Body	N_Shore;Island	RASIP1	cg02804819;cg26370886;cg00353571
10	3282231	3282650	420	*	5	-0.0493181749962206	0.010803375514262	-4.56507088281005	0.000168342775581447	0.00252274237931877				cg14700524;cg20331612;cg06576532;cg04074404;cg16175077		10	2776888	2777128	241	*	4	0.111914649888316	0.0205368260285634	5.44946184637594	2.09071142533099e-05	0.000552531424392599				cg27426921;cg24145118;cg14197503;cg08795535
17	38716802	38717275	474	*	4	-0.0751021914828296	0.0164747545943263	-4.5586227735795	0.000170951858854518	0.00255007738733735	Body		CCR7	cg04571513;cg26960939;cg16047279;cg07248223		19	4534986	4535188	203	*	3	0.0388126797817715	0.00712463558183788	5.44767228245509	2.09942266942813e-05	0.000554019102300704	5'UTR;1stExon	N_Shore;Island	PLIN5	cg15255455;cg22932336;cg04532834
2	119698352	119698672	321	*	3	-0.0474501911718145	0.0104190654430696	-4.55416960677377	0.000172777453495045	0.00257030307787436	TSS1500		MARCO	cg09601514;cg07554474;cg07164606		1	235256497	235256910	414	*	4	0.10382126644428	0.0191046322545951	5.43435042667773	2.16544283716036e-05	0.000567387992870836				cg23226688;cg16580616;cg26884773;cg24579589
2	200137014	200137080	67	*	3	-0.0118582415574818	0.00260492785119252	-4.55223416343495	0.00017357700069927	0.00258059909201642	Body		SATB2	cg14075934;cg13552765;cg14258951		3	9177754	9178249	496	*	3	0.0494334297096302	0.00909833523404439	5.43323898691476	2.17104549668171e-05	0.000568370004235231	Body	Island;S_Shore	SRGAP3	cg24850121;cg03018380;cg00907288
13	33780078	33780362	285	*	5	-0.0778481473869974	0.017108783232422	-4.55018608450607	0.00017442713337096	0.00258923281046597	1stExon;5'UTR;Body;TSS200		STARD13	cg10806639;cg24129390;cg04895345;cg11563844;cg16795307		18	76725033	76725495	463	*	4	0.0733163300597684	0.0135200795542265	5.42277356917244	2.22452954836165e-05	0.000579237754188109		Island		cg14191434;cg26662520;cg01593857;cg00852603
19	10077007	10077324	318	*	4	-0.0498704402450284	0.0109635385267078	-4.54875404720302	0.000175024042270691	0.00259597816939715	Body	N_Shore;Island	COL5A3	cg00784153;cg16523839;cg07706352;cg23889772		1	201123766	201124117	352	*	6	0.0239511602343299	0.00442652842910667	5.41082263853517	2.28724775975664e-05	0.000591214798061432	TSS200;TSS1500	S_Shore	TMEM9	cg08162294;cg09554300;cg05391486;cg23929317;cg21431091;cg19628553
10	1451381	1451609	229	*	4	-0.0092776468167658	0.00204161708700292	-4.54426389543267	0.000176909007836983	0.00261444524330037	Body		ADARB2	cg24743200;cg02851212;cg09045305;cg11993399		12	54942782	54942934	153	*	3	0.0577382691809227	0.010671236623539	5.41064463452729	2.28819539742145e-05	0.000591376606092929	TSS1500		PDE1B	cg06860371;cg06793728;cg21370074
2	236812587	236812946	360	*	3	-0.0222113631562858	0.00490029928542947	-4.53265440793157	0.000181877891523155	0.00266822821004951	Body		AGAP1	cg22237707;cg00340052;cg14015561		5	95295965	95296150	186	*	3	0.101406955221276	0.0187511339791864	5.40804387264456	2.30208668462539e-05	0.000593631634990939	Body	N_Shore	ELL2	cg19419291;cg03176996;cg14442492
17	64787379	64787784	406	*	3	-0.101590272408909	0.0224133245636323	-4.53258382621865	0.000181908526088817	0.00266822821004951	Body		PRKCA	cg05115424;cg17799599;cg22632947		11	4414916	4415245	330	*	4	0.0459974455727667	0.00850735800242292	5.40678381698132	2.30884776654636e-05	0.000594457977187295	5'UTR;1stExon;TSS1500		TRIM21	cg13976366;cg08577913;cg07244098;cg09983885
6	29454557	29454755	199	*	4	-0.0622684018596104	0.0137456185032098	-4.53005456575634	0.000183009732703008	0.00268068725661586	1stExon		MAS1L	cg13305823;cg12423733;cg20103692;cg25730428		12	116922265	116922317	53	*	3	0.103699189970987	0.0191799227647653	5.40665315720087	2.30955000291387e-05	0.000594555522242706				cg19320803;cg03322979;cg04012797
8	96036568	96036905	338	*	3	-0.0463966316831605	0.0102513664857117	-4.52589727894598	0.000184834348517289	0.00270224701686071	TSS1500	N_Shore	C8orf38	cg23106115;cg21197871;cg27127492		3	195682326	195682595	270	*	3	0.0515014259036496	0.0095451877154754	5.39553830043085	2.37008977807237e-05	0.000606151532211167		S_Shore		cg23245007;cg14924510;cg15270235
20	20036779	20037150	372	*	4	-0.0619042837119296	0.0136823143590791	-4.52440150747245	0.00018549530292242	0.00270960542015232	5'UTR;TSS200;TSS1500	S_Shelf	C20orf26;CRNKL1	cg02997962;cg24951137;cg06039489;cg11382945		13	115080364	115080469	106	*	3	0.0153845326378717	0.00285163815415288	5.3949806413787	2.37316939345963e-05	0.000606475602606853	5'UTR	Island;S_Shore	ZNF828	cg07968927;cg27664182;cg13176285
19	11484448	11484869	422	*	4	-0.050405753051132	0.0111475193808669	-4.52170131568877	0.000186694493794921	0.00272208270695007	TSS1500	N_Shore	C19orf39	cg03045323;cg05202804;cg26495839;cg11995437		7	41739678	41739801	124	*	3	0.0193707960274927	0.00359420689062308	5.38944936031066	2.40393664297784e-05	0.000612168126372939	Body		LOC285954;INHBA	cg16881064;cg21787965;cg08786829
8	88884985	88885186	202	*	3	-0.0230266781032118	0.00510669612179462	-4.50911461227101	0.000192388117959576	0.00278368513259855	3'UTR;1stExon	N_Shore	DCAF4L2	cg15707869;cg17777531;cg10222925		1	4068470	4068541	72	*	3	0.0454267436612713	0.00844947765353146	5.37627833624546	2.47884310803249e-05	0.000624778369250723				cg26910994;cg07115817;cg17876128
15	93132129	93132376	248	*	3	-0.0186893837541424	0.00415877810444736	-4.49396031352482	0.000199475369174358	0.00286280086652317				cg07052004;cg17107158;cg07564793		7	127670570	127671044	475	*	6	0.0356928450291939	0.00664378457658145	5.37236640017	2.50154523493218e-05	0.000629150979531572	Body;5'UTR;1stExon;TSS200	N_Shore	SND1;LRRC4	cg13508402;cg21129531;cg06173720;cg26173847;cg26595520;cg00353923
6	107809317	107809541	225	*	3	-0.0658876082571856	0.0146914996729083	-4.48474354042186	0.000203913566833457	0.00290743268588078		N_Shore		cg06489830;cg23077029;cg07967918		10	45474317	45474372	56	*	3	0.0842819012897091	0.015689751719935	5.37178043312329	2.50496393932672e-05	0.000629524555659749	5'UTR;1stExon;Body;TSS200		C10orf10;RASSF4	cg17186163;cg08856318;cg02076355
1	68961717	68962124	408	*	3	-0.032466340582374	0.00725113102193226	-4.47741745172913	0.000207512033346665	0.00294867879581764	Body	N_Shore	DEPDC1	cg19634693;cg19916364;cg14609721		17	80551452	80551747	296	*	3	0.0575974536880196	0.010723159839125	5.3713135449	2.5076913039133e-05	0.000630037736329866	Body	N_Shelf	FOXK2	cg03238119;cg01483119;cg23765707
4	1988280	1988351	72	*	4	-0.0411248239463039	0.00918922440193155	-4.47533133891687	0.000208548326616123	0.00295951580606003	TSS200;Body	S_Shore	MIR943;WHSC2	cg23952550;cg20680819;cg03189678;cg21238254		12	25404596	25405085	490	*	3	0.0668765776283727	0.0124697547665387	5.36310287415026	2.55615122784276e-05	0.000639069089746997	TSS1500		KRAS	cg27093546;cg01269191;cg23152216
17	80870107	80870577	471	*	4	-0.0397155008491224	0.00889143285988144	-4.46671548613055	0.0002128837058882	0.00300618934569114	Body	N_Shore	TBCD	cg23989207;cg11526020;cg01640684;cg25413575		16	87894334	87894690	357	*	4	0.0616441390217343	0.0114971737144451	5.36167762206503	2.56465966770707e-05	0.000640499540675025	Body	N_Shore;Island;S_Shore	SLC7A5	cg03850117;cg08617020;cg03801429;cg06727993
10	1981436	1981672	237	*	3	-0.0481745022038338	0.0108010285572059	-4.46017728299534	0.00021623397959268	0.00304414726293496				cg03701930;cg26110605;cg16158484		17	1553415	1553502	88	*	4	0.0825840589541091	0.0154214536223918	5.35514102472143	2.60405218361817e-05	0.000646997878956559	TSS200	S_Shore	RILP	cg05548425;cg08625564;cg24096415;cg23488607
12	129279936	129280388	453	*	5	-0.0217765334080753	0.00489309596944831	-4.4504611280965	0.000221310789978891	0.00310018899312221	Body	N_Shore;Island	SLC15A4	cg04826413;cg04356090;cg05934015;cg16782719;cg02742418		15	76004985	76005446	462	*	8	0.0240777699997244	0.00449861502324865	5.35226283540413	2.62159204134697e-05	0.000650389004358404	Body;1stExon;5'UTR;TSS200;TSS1500		CSPG4	cg27123691;cg13230197;cg21609684;cg09628962;cg11698750;cg03942265;cg13788479;cg27378180
8	142201574	142201784	211	*	3	-0.0470660228356265	0.0105793056935895	-4.44887634395007	0.000222150143926647	0.00310957771695542	Body		DENND3	cg14829660;cg08788930;cg10231179		12	132690643	132690782	140	*	5	0.0862039437377953	0.0161070227143107	5.35194773526985	2.62351956196079e-05	0.000650779389021248	Body;TSS200;TSS1500	S_Shore	GALNT9	cg27483007;cg09879122;cg08957127;cg14591001;cg06343669
19	50868879	50869332	454	*	4	-0.0270368118272192	0.00608389032624349	-4.44400052883812	0.000224752642394907	0.00313836075629113	5'UTR;1stExon;TSS200;TSS1500		NAPSA	cg27285056;cg19901005;cg25286393;cg14894368		15	100026690	100026867	178	*	3	0.0277519854568924	0.00519383225929119	5.34325793969322	2.67724819537341e-05	0.000660188004229023				cg26706896;cg10662643;cg02531067
2	25585619	25585669	51	*	3	-0.0594131816822599	0.0133710971263192	-4.44340364301991	0.000225073330865268	0.0031416457287851				cg15575641;cg11309462;cg19512473		4	7940375	7940426	52	*	3	0.0269713336467309	0.0050493200702354	5.34157733547547	2.68776772363384e-05	0.000662426656701868	5'UTR	N_Shore	AFAP1	cg18619267;cg14692106;cg20708173
1	1152547	1152914	368	*	3	-0.0133066805683578	0.00299526063850386	-4.4425785179765	0.000225517402203906	0.00314569486774963	3'UTR;Body	Island	SDF4	cg26312965;cg09315878;cg01075305		17	40835849	40836125	277	*	4	0.095212543086715	0.0178331022004499	5.33909030613378	2.70341213235201e-05	0.000665479516993048	Body	Island	CNTNAP1	cg21692620;cg26716902;cg09776463;cg03989507
15	83776769	83777082	314	*	5	-0.0428785025434613	0.00966535114403825	-4.43631089077498	0.000228919410352489	0.00318156276876547	Body	Island;S_Shore	TM6SF1	cg25452071;cg27009545;cg22831436;cg25045893;cg09682213		8	1906312	1906498	187	*	4	0.114166835250999	0.0213899630383	5.33740217533695	2.71408386855326e-05	0.000667213191587558	3'UTR		ARHGEF10	cg13056369;cg26195495;cg03125531;cg13522891
14	30397464	30397763	300	*	3	-0.0737141586631793	0.0166316647345758	-4.43215756447603	0.000231202142387027	0.00320384338256683	TSS1500	S_Shore	PRKD1	cg21794225;cg10077239;cg16117273		4	27102875	27102927	53	*	3	0.0976753756379064	0.0183031356638207	5.33653781690415	2.71956459060381e-05	0.000668113877690842				cg23705108;cg20521198;cg09558281
1	41328278	41328420	143	*	3	-0.0425180623877169	0.00966173636162887	-4.40066472488065	0.000249271415089481	0.00338409459550594	TSS1500	Island;S_Shore	CITED4	cg18812909;cg08719289;cg10705800		19	45809373	45809725	353	*	3	0.0705157777258869	0.0132334785787668	5.32858970573542	2.77049241642334e-05	0.00067709685656145	3'UTR	S_Shelf	CKM	cg04365568;cg14283978;cg27331471
3	47029335	47029475	141	*	3	-0.058597303023995	0.0133257936242061	-4.39728429513976	0.00025129332876317	0.00340500701105959	Body		NBEAL2	cg18190798;cg21582831;cg26339924		14	23352029	23352488	460	*	3	0.0733418988080204	0.0137817715627724	5.32165973539521	2.81568723308156e-05	0.00068486498080056	TSS1500;TSS200;1stExon;5'UTR	N_Shelf	REM2	cg06864079;cg17976873;cg24129115
17	26173312	26173408	97	*	3	-0.033506400987043	0.00762923888588168	-4.39184058701431	0.000254583988416611	0.00343718295831177				cg03238702;cg10249011;cg17006667		5	159797762	159797922	161	*	8	0.0570532744601749	0.0107279654848917	5.31818214185379	2.83864856038418e-05	0.000688926911904007	TSS200;TSS1500	S_Shore	C1QTNF2	cg09574618;cg05608730;cg19619432;cg07751793;cg07816439;cg05600864;cg13913407;cg12586050
1	54520114	54520450	337	*	3	-0.0488727955398123	0.0111288733966091	-4.39153127168323	0.000254772259035918	0.00343871478300432	Body;TSS1500	S_Shore	C1orf83;TMEM59	cg08526412;cg01182697;cg20793071		1	48452465	48452740	276	*	3	0.0801134999557947	0.0150889248056973	5.30942403036864	2.89732222907617e-05	0.000699131011394066		S_Shelf		cg18376692;cg24090990;cg07202054
6	168661137	168661400	264	*	3	-0.0396004326164206	0.00902075114133932	-4.38992629282766	0.00025575140531103	0.00344990444820842				cg11115431;cg19590439;cg22821013		11	58940964	58941415	452	*	3	0.0575740381243305	0.0108578816659721	5.30251110626523	2.9445037690582e-05	0.000707492836481013	Body	Island;S_Shore	DTX4	cg14329059;cg17696194;cg07745373
10	2951187	2951326	140	*	3	-0.041041086361805	0.00935888148622854	-4.385255484023	0.000258622453582409	0.0034776615002712				cg19498112;cg14784372;cg14824052		7	82073690	82073810	121	*	3	0.0567039027909238	0.0106987306650556	5.30005891036508	2.96142730016106e-05	0.00071025966864116	TSS1500	S_Shore	CACNA2D1	cg10242763;cg14778169;cg14762670
8	142396947	142397080	134	*	3	-0.0114551366852066	0.00261639105926289	-4.37822039050762	0.00026300793003376	0.00352174528326459				cg26860265;cg05027079;cg21449229		19	52772305	52772371	67	*	3	0.0657299524659495	0.0124111251606266	5.29605105220218	2.98930013646449e-05	0.000714614138330808	TSS1500	N_Shore	ZNF766	cg10188300;cg18548288;cg26713179
3	140396803	140397089	287	*	3	-0.0228339370688444	0.00521607376858962	-4.37761007260802	0.000263391883807304	0.00352555098754566	TSS200;1stExon;5'UTR		TRIM42	cg13998904;cg06090362;cg12242338		8	101117949	101118021	73	*	4	0.0756397365810308	0.0142832250249527	5.29570432790134	2.99172394116359e-05	0.000714753989226808	Body	Island	RGS22	cg06569139;cg09093858;cg18061197;cg20976526
10	114911615	114912080	466	*	3	-0.0331328159935651	0.00756979816373477	-4.37697482507488	0.000263792118178613	0.00352924604682397	Body		TCF7L2	cg05923857;cg24788483;cg15807455		1	154519846	154520187	342	*	3	0.0611825039105183	0.0115760205398168	5.2852794878927	3.06553997052046e-05	0.000727542657827549	Body;3'UTR		TDRD10	cg10237817;cg04142750;cg10332026
16	12662374	12662659	286	*	3	-0.00532479932571937	0.00121656557531387	-4.37691106321631	0.000263832324680508	0.00352924604682397	Body;3'UTR	Island	SNX29	cg03678357;cg01480054;cg01290644		2	97171137	97171449	313	*	5	0.0829027428568619	0.0157099636059238	5.27708051631652	3.12489339044874e-05	0.000738388091343676	Body	N_Shelf	NEURL3	cg23824762;cg14247287;cg02233149;cg03102516;cg15703357
4	186434993	186435488	496	*	3	-0.0414206359662536	0.00948304134279718	-4.36786411331155	0.000269599852959541	0.00358541478229933	Body		PDLIM3	cg25581330;cg18162908;cg08988420		19	50553242	50553708	467	*	4	0.0307794882399576	0.00584221018378839	5.26846643165422	3.18851041382943e-05	0.00074937534983544	TSS1500	N_Shore	FLJ26850	cg07141565;cg26353468;cg21634218;cg26257814
13	103019936	103020405	470	*	3	-0.0272078042625285	0.00623195816511491	-4.36585155767437	0.000270899979176201	0.00359804622872904	Body		FGF14	cg00888818;cg05505763;cg24089171		5	131592959	131593104	146	*	3	0.0619073263572227	0.0117598842473235	5.26428024759789	3.21989989270629e-05	0.000754822866725852	TSS1500	N_Shore;Island	PDLIM4	cg20512303;cg27615366;cg12564285
17	7239574	7239821	248	*	5	-0.0518894718989774	0.0118857258372427	-4.36569651778331	0.000271000396623207	0.00359831457519652	TSS1500;TSS200		ACAP1	cg14050954;cg13925686;cg13295242;cg13670306;cg11807006		19	12175107	12175268	162	*	3	0.0839877539659247	0.0159655927228881	5.26054719193236	3.24815638904586e-05	0.000760186845129306	TSS1500	N_Shore	ZNF844	cg12210543;cg09772831;cg11915001
10	8095477	8095797	321	*	12	-0.00637655406193723	0.00147012206568003	-4.33743170774575	0.000289945170447358	0.00378054050633213	TSS200;TSS1500	Island	FLJ45983;GATA3	cg13543854;cg06022942;cg07907745;cg11018337;cg13814485;cg07516470;cg01166071;cg22647713;cg05071898;cg23943136;cg08707112;cg17566118		1	3269252	3269478	227	*	3	0.0891769308625771	0.0169547640973919	5.25969753104941	3.25462281328255e-05	0.000760964252250651	Body		PRDM16	cg27187555;cg06060874;cg01101873
7	791962	792225	264	*	3	-0.0197015167311334	0.00454732618410992	-4.33254970799718	0.000293349358232827	0.00381327203445484	Body	N_Shore;Island	HEATR2	cg25193157;cg11464436;cg05535760		7	1233285	1233637	353	*	3	0.0514387612987425	0.00978496044691752	5.25692071805429	3.27584735887403e-05	0.000764557662695257				cg02387554;cg14433314;cg01091356
10	601759	601816	58	*	3	-0.062165957658634	0.0143641623527399	-4.32785122668682	0.000296663407471597	0.00384520531789357	Body		DIP2C	cg02061711;cg13185377;cg06279296		15	79471392	79471586	195	*	3	0.0690988616760344	0.0131578088115852	5.25154778166364	3.31731544382247e-05	0.000771350464882253				cg23860174;cg20715809;cg10438282
4	6596344	6596401	58	*	3	-0.0114202445362978	0.00263888575076374	-4.32767676016007	0.000296787186523647	0.00384599628750009	Body		MAN2B2	cg11857013;cg10444528;cg06383648		3	119316673	119316820	148	*	3	0.0824215599932065	0.0156978482272943	5.25050050171192	3.32546019360105e-05	0.000772770204417714	TSS200;5'UTR;1stExon		PLA1A	cg06073417;cg15362455;cg04330122
11	107462721	107463054	334	*	3	-0.0443986295963591	0.0102942247131471	-4.31296487433929	0.000307413240807868	0.00394504718654943	Body;5'UTR	S_Shore	LOC643923;ELMOD1	cg21092834;cg07498168;cg00276799		7	1563513	1563708	196	*	3	0.0553136462445255	0.0105397326438006	5.24810714976346	3.34414974764716e-05	0.000776328318753357				cg04164704;cg16784174;cg01938825
1	22974053	22974243	191	*	5	-0.0222422603190675	0.00516132382802692	-4.30940996150795	0.000310037555150685	0.00396990263035502	Body	Island	C1QC	cg08032088;cg11152959;cg25600750;cg04161137;cg05308979		3	183543587	183544049	463	*	5	0.0280221922709446	0.00534265647810192	5.24499233401958	3.36863305216928e-05	0.000780337034570735	TSS200;TSS1500	Island;S_Shore	MAP6D1	cg09738156;cg03705396;cg10347032;cg05902884;cg15787985
22	37640250	37640514	265	*	6	-0.0133476103036986	0.00310171382692632	-4.30330167400568	0.000314599354857967	0.0040137341464736	1stExon;5'UTR;TSS200;TSS1500		RAC2	cg18265887;cg22017996;cg06225154;cg14072120;cg01891711;cg22643740		2	121523609	121523682	74	*	3	0.0688411362286277	0.0131401252820375	5.23900151262131	3.41623559240611e-05	0.000788582121511857				cg16365421;cg04351597;cg23032184
1	7692321	7692367	47	*	3	-0.0572269909599492	0.0133066392445371	-4.30063443580941	0.000316612340177074	0.0040329796489273	Body		CAMTA1	cg09889997;cg03762572;cg06800235		5	6349400	6349655	256	*	3	0.0656341173122963	0.0125399421581097	5.23400478923662	3.45646133805164e-05	0.000795074570645149				cg18883317;cg01281040;cg05172172
11	66636291	66636369	79	*	3	-0.0340677560145084	0.00793694030735474	-4.29230341860322	0.000322983292158052	0.0040965359487367	Body		PC	cg05330472;cg27650678;cg24803138		19	39523309	39523626	318	*	4	0.0681984275501244	0.0130543806454095	5.2241794844634	3.53696776498866e-05	0.000808517876424986	TSS200;TSS1500	S_Shore	FBXO27	cg08404221;cg06957349;cg24068229;cg02992311
11	109295290	109295767	478	*	3	-0.0427788453448639	0.00997128085657968	-4.29020563758724	0.000324607659150073	0.00411316606503607	3'UTR	S_Shore	C11orf87	cg09059880;cg11649795;cg25771096		16	11680075	11680284	210	*	3	0.0567261110490029	0.0108640279937687	5.22146215763981	3.55956726671113e-05	0.000812184758116457	5'UTR;1stExon;Body;TSS200	Island	LITAF	cg07994696;cg00403955;cg08268266
12	123707536	123707827	292	*	3	-0.055239560955603	0.0128995416691873	-4.28228865584827	0.000330812037986872	0.00417137168179331	TSS1500		MPHOSPH9	cg10169515;cg21805179;cg07732037		11	132582488	132582808	321	*	4	0.0946207863275142	0.0181229953914525	5.22103461837998	3.56313635741635e-05	0.000812696548242418	Body		OPCML	cg13593391;cg19240678;cg26337816;cg04110962
4	2696631	2696786	156	*	3	-0.0507033172579556	0.011840548459069	-4.28217640704984	0.000330900853655589	0.00417207707354065	Body		FAM193A	cg15065821;cg07265976;cg15913375		11	63448356	63448455	100	*	3	0.0863571564783325	0.0165472488482889	5.21882261335923	3.58166025662563e-05	0.000815808316554674	TSS1500	N_Shore	RTN3	cg17372806;cg15832662;cg04111435
16	88455674	88455751	78	*	3	-0.0233293964443851	0.00544806880781597	-4.28214056527994	0.000330929218104435	0.00417207707354065		S_Shore		cg06672163;cg09608716;cg26914630		19	8212234	8212675	442	*	4	0.0664761584587629	0.0127475666193232	5.21481161416298	3.61549917910887e-05	0.000821701332995519	1stExon;5'UTR;TSS200;TSS1500	N_Shelf;N_Shore	FBN3	cg20797216;cg18497587;cg19701264;cg14156381
7	157620445	157620943	499	*	4	-0.031794493528969	0.00743744634372231	-4.27492072676338	0.000336692779458243	0.00422351079609833	Body	S_Shore	PTPRN2	cg12419766;cg11111139;cg05135176;cg07183450		4	6540449	6540588	140	*	3	0.0859358502073541	0.0165074931615317	5.20586919930491	3.69211552215795e-05	0.00083394185231995				cg06224587;cg04526298;cg19562439
17	33416834	33417113	280	*	5	-0.0639087472513707	0.0149526042224223	-4.27408806524391	0.000337363920663867	0.00422904432326569	TSS1500	S_Shore	RFFL	cg14050053;cg09511190;cg10464462;cg13672743;cg17036418		3	13060741	13060974	234	*	4	0.0946200012924133	0.0181894821279403	5.20190737849929	3.72658434437069e-05	0.000838944619776724	Body		IQSEC1	cg16182936;cg13878677;cg17696731;cg26766694
3	50310766	50311213	448	*	5	-0.0324180181673723	0.00758561990902854	-4.27361488660772	0.000337745908466739	0.0042326784121591	Body	Island	SEMA3B	cg24816455;cg22973319;cg22037648;cg02019988;cg14911395		15	31689509	31689706	198	*	3	0.0726325529452947	0.0139659184609322	5.20070005767789	3.73715314347405e-05	0.000840706276527586		Island		cg20900050;cg12426092;cg20629587
1	16369395	16369631	237	*	4	-0.021958926954361	0.00514536840269454	-4.26770742846353	0.00034255149358738	0.00427715959656924	TSS1500		CLCNKB	cg02634641;cg20320574;cg11235583;cg09808075		16	79263473	79263739	267	*	3	0.0826672071471157	0.0159056535209998	5.19734741096759	3.76666181939943e-05	0.000845482450803271				cg02501155;cg10221896;cg08126668
1	166039444	166039918	475	*	5	-0.0220529738923219	0.00518097577883188	-4.25652904659864	0.000351832967262914	0.00436335100386297	3'UTR;Body		FAM78B	cg21908886;cg27519145;cg03421657;cg02456804;cg11407681		5	43044573	43044703	131	*	4	0.115618380649522	0.022261484552681	5.19365096141345	3.79947076840835e-05	0.000850355320765418	Body	S_Shore	LOC153684	cg18254356;cg23435915;cg21245816;cg10801060
2	1625016	1625185	170	*	3	-0.0302139432993825	0.00709869509049604	-4.25626723140058	0.000352053344708468	0.00436490013864971				cg07338476;cg04372182;cg18639238		7	4456119	4456403	285	*	4	0.0739351443674452	0.0142375499790563	5.19296820563966	3.8055624382186e-05	0.000851304178523462				cg10785373;cg06297367;cg04153130;cg20778547
20	57583391	57583709	319	*	5	-0.0176819255266983	0.00415866335742665	-4.25182901499383	0.000355810212533453	0.00440183009417102	TSS1500	S_Shore	CTSZ	cg18563860;cg00539174;cg20278790;cg06942450;cg23907860		5	958808	959141	334	*	4	0.0719919242653798	0.0138729797766975	5.18936273419102	3.83789589998308e-05	0.00085603748911196		Island		cg06430753;cg03264526;cg10157902;cg26070865
8	4852959	4853437	479	*	3	-0.0496086038761834	0.0116769084424142	-4.24843648649239	0.000358708960049227	0.00442867785963543	TSS1500	S_Shore	CSMD1	cg20564969;cg01136458;cg27255656		1	38022586	38022718	133	*	4	0.0972083399672713	0.0187343437475595	5.18877742808228	3.84317110651756e-05	0.000856798346639035	1stExon;Body	Island	DNALI1	cg21488617;cg21171625;cg14830003;cg16109423
7	156263564	156263963	400	*	5	-0.012015193485743	0.0028397877145053	-4.23101819349762	0.000373968386865422	0.00457224721643101				cg16697004;cg01496602;cg01212245;cg25789405;cg01740034		10	72453975	72454026	52	*	3	0.116628765026805	0.0224781583383408	5.1885373913339	3.84533662062885e-05	0.000857073276436175	Body		ADAMTS14	cg27358154;cg06982745;cg14557288
7	151330008	151330230	223	*	4	-0.0562512693268136	0.0132978390807258	-4.23010603341903	0.000374785152596891	0.00457918815598829	Body;TSS1500		PRKAG2	cg01108370;cg20972917;cg12889538;cg20716058		3	124303035	124303404	370	*	4	0.0311844327733574	0.00601224704685567	5.18681826118015	3.8608821573471e-05	0.000859912698446616	Body;TSS1500;TSS200	N_Shore	KALRN	cg14688451;cg06205331;cg20925263;cg04516112
19	15575197	15575685	489	*	5	-0.0418194183310768	0.00990280158512091	-4.22298861303159	0.000381219818880568	0.00464108299507525	5'UTR;TSS200;TSS1500		RASAL3	cg01524501;cg13862920;cg18467189;cg05504085;cg00719626		1	87793364	87793510	147	*	3	0.0686526013863222	0.0132513740993382	5.18079112940832	3.91588917468742e-05	0.000868796268575908	TSS1500	N_Shore	LMO4	cg24394990;cg07902673;cg26801613
16	3559551	3559687	137	*	3	-0.0577126776520068	0.0136681925060462	-4.22240743437563	0.000381750101599497	0.00464642186027989	Body;TSS1500		CLUAP1	cg09934892;cg10343364;cg00547530		2	1286216	1286641	426	*	5	0.0804796352210739	0.0155538871995646	5.17424578103709	3.9765272106393e-05	0.000878117122773159	Body	N_Shore;Island	SNTG2	cg08019798;cg00148862;cg09294347;cg11722971;cg12074541
14	56232650	56232985	336	*	4	-0.0111990253892698	0.0026568917880852	-4.21508525092807	0.00038849459824584	0.00470386752314006	TSS1500;TSS200;Body	N_Shore;Island	RPL13AP3	cg08313491;cg01210288;cg13195690;cg09304270		10	134956827	134957290	464	*	3	0.0561466375876056	0.0108527450982736	5.17349639000892	3.98353031791145e-05	0.000879204028366597		S_Shore		cg20654619;cg09590778;cg09699225
12	71113067	71113529	463	*	4	-0.0519403433485021	0.0123247468044682	-4.21431321653371	0.000389212631578551	0.0047088402467198	Body		PTPRR	cg25031476;cg21481937;cg13178766;cg19656689		10	134943246	134943309	64	*	3	0.0637345535402113	0.0123227517061074	5.17210401217635	3.99657542805524e-05	0.000881274120444721	3'UTR	N_Shore	GPR123	cg07867367;cg25020570;cg25142028
17	77750983	77751089	107	*	3	-0.036719206370285	0.00871339430545709	-4.21411049277182	0.000389401395444318	0.00471050405717461	TSS1500	N_Shore	CBX2	cg27546736;cg18045515;cg22892904		6	86158972	86159103	132	*	3	0.0593263285006953	0.0114742179420107	5.17040279350831	4.0125729111588e-05	0.000883953562033006	TSS1500;TSS200	N_Shore	NT5E	cg25262528;cg27039625;cg17644557
16	89408076	89408567	492	*	6	-0.0728551780541999	0.017288968027898	-4.21396915863565	0.000389533051239735	0.0047109946504237	5'UTR	N_Shore;Island;S_Shore	ANKRD11	cg05497216;cg01107178;cg03517226;cg20391948;cg27513667;cg06778024		1	200272112	200272215	104	*	3	0.0911864783045133	0.0176443640881151	5.16802293634005	4.03506110251284e-05	0.000887950088865241		S_Shore		cg06811094;cg22810423;cg07138399
5	3092821	3093118	298	*	4	-0.0658517213130723	0.0156270513376813	-4.21395693212352	0.000389544442591287	0.0047109946504237				cg04611466;cg02621151;cg20428720;cg02120433		6	2953027	2953442	416	*	3	0.0766081305282537	0.0148271532417367	5.16674571843036	4.04718272409727e-05	0.000890084890514115	Body		SERPINB6	cg00101728;cg05082466;cg01266060
6	33151135	33151512	378	*	3	-0.0746555469161895	0.0177165399165952	-4.21388980397121	0.000389606991333853	0.00471118563124194	Body		COL11A2	cg03872934;cg15346830;cg20631997		6	43142086	43142359	274	*	3	0.0106729605055704	0.00206766000597673	5.16185469309238	4.09394440815041e-05	0.000897684585495678	Body	Island;S_Shore	SRF	cg20227255;cg07522644;cg22049732
22	25003400	25003854	455	*	6	-0.0471038079212927	0.0111844974206794	-4.21152655766194	0.000391815432332715	0.00473285550050987	5'UTR;TSS1500;TSS200;1stExon		GGT1	cg01120527;cg22123459;cg05577434;cg23363526;cg26486070;cg27200006		10	134619422	134619466	45	*	3	0.0921298067209516	0.0178502615427711	5.16125808578205	4.09968579103947e-05	0.000898300714878709		N_Shore		cg13970894;cg14508791;cg10112694
4	7665770	7666259	490	*	6	-0.0431924813721189	0.0102613724693876	-4.20923044173414	0.000393973130062256	0.00475205049662903	Body	N_Shore;Island	SORCS2	cg21387988;cg24579377;cg08715465;cg03466779;cg16785502;cg20263510		5	978293	978405	113	*	3	0.0871279474455568	0.0168816069699858	5.16111692450033	4.10104543547053e-05	0.000898384502228257				cg18867781;cg16360831;cg10806236
11	70584165	70584425	261	*	3	-0.0220926618865042	0.00525316692409442	-4.20558916282919	0.000397419288183983	0.00478280057412033	Body		SHANK2	cg18801906;cg01047778;cg16626063		6	30720080	30720491	412	*	9	0.0853134655906776	0.0165332181475015	5.16012459459202	4.11061633171841e-05	0.000899944996586587				cg06126421;cg14753356;cg24859433;cg15342087;cg19913563;cg03720100;cg07981266;cg06422467;cg16137928
3	38664022	38664257	236	*	3	-0.0230710073815968	0.00548581552041629	-4.20557477657325	0.000397432963147904	0.00478280057412033	Body		SCN5A	cg16874743;cg18800918;cg06519434		12	130621615	130621750	136	*	3	0.0570310541156448	0.0110682125499423	5.15268873436499	4.18305924071485e-05	0.000912328693877334		N_Shore		cg05373877;cg00459997;cg03846249
11	69500644	69500973	330	*	3	-0.015148013270376	0.0036029442869092	-4.20434291071728	0.000398605669252494	0.00479408907850424		Island;S_Shore		cg20230508;cg10877013;cg19823683		5	150138866	150139148	283	*	3	0.0516059413850453	0.0100321490789865	5.1440564707257	4.2687846376282e-05	0.000925645093395073	TSS1500	S_Shore	DCTN4	cg05973792;cg00245854;cg22836605
17	36452805	36453009	205	*	3	-0.00585805239483062	0.0013945307864516	-4.20073364585697	0.000402061557787665	0.00482366303120928	TSS200;1stExon;5'UTR	N_Shore;Island	MRPL45	cg17138359;cg04657804;cg10954665		19	3480363	3480672	310	*	5	0.0924973541860982	0.0179893642912199	5.14178003673223	4.29168702445647e-05	0.000929405517820426	Body;5'UTR;1stExon;TSS200	N_Shore	C19orf77	cg17223846;cg18795569;cg15148078;cg06666376;cg22105158
1	158978468	158978957	490	*	3	-0.0570273306165545	0.0135822276357127	-4.19867286472276	0.00040404818448558	0.00484338865245366	TSS1500		IFI16	cg19939130;cg24539090;cg21406461		14	104314734	104315223	490	*	4	0.0619793127245671	0.012054486883664	5.14159692757723	4.29353462785584e-05	0.000929696129010655	TSS1500	Island;S_Shore	PPP1R13B	cg00662002;cg20066488;cg09270255;cg10541843
7	116786597	116786870	274	*	3	-0.0412142292387701	0.0098162525942054	-4.19857056888482	0.000404147054618558	0.00484394219785616	Body;TSS1500		ST7;ST7OT2	cg05720226;cg22619824;cg05667818		6	11279656	11279727	72	*	3	0.0699110778863683	0.0136018014002929	5.13983963071709	4.31130714355235e-05	0.00093167914916125	Body		NEDD9	cg16955407;cg15972264;cg18627677
11	70961596	70961902	307	*	5	-0.0736991166349355	0.0175767465387659	-4.19298966804754	0.000409577876600989	0.0048927671245521		N_Shore		cg12570032;cg18417901;cg03108347;cg13981380;cg11634496		4	53728999	53729461	463	*	3	0.0808438015769359	0.0157329971854084	5.13848700436524	4.32503781837255e-05	0.000934098242829891	Body	Island;S_Shore	RASL11B	cg08405119;cg26519401;cg08553601
11	118763674	118763901	228	*	4	-0.0318456902829688	0.00760152106621227	-4.18938394113233	0.0004131253722979	0.00492267127837457	Body;TSS1500;TSS200		CXCR5	cg03386765;cg04537602;cg13298528;cg19791714		9	138554641	138555074	434	*	3	0.0973410057168738	0.0189461094694847	5.13778334668944	4.332198265695e-05	0.000935094671204997	TSS1500;TSS200		LCN9	cg05025211;cg13555662;cg09437162
3	151058527	151058837	311	*	3	-0.0694494052071903	0.0166026120466854	-4.18304089813718	0.000419440677033292	0.00498017070963281	1stExon;5'UTR;Body;TSS200;TSS1500		P2RY12;MED12L	cg03379681;cg13229867;cg14191476		2	142889367	142889392	26	*	3	0.0836699290602083	0.016287098616563	5.13719054756144	4.33823994452638e-05	0.000935849416825855	TSS200	S_Shore	LRP1B	cg00603435;cg00821600;cg02488702
12	121476549	121476720	172	*	3	-0.0491352148071135	0.0117485565912024	-4.18223416857075	0.000420250764618711	0.00498785651875486	Body;1stExon		OASL	cg06800840;cg20092046;cg24997562		6	167530185	167530343	159	*	3	0.0718665218252002	0.0139971560698945	5.13436597165425	4.36714500302566e-05	0.000940870533291886	5'UTR		CCR6	cg05540913;cg07513332;cg20143758
6	32765281	32765402	122	*	5	-0.0564379668182839	0.0135031261324086	-4.17962227893497	0.000422884268357104	0.00501167195409752				cg20067471;cg07056079;cg01423251;cg23090653;cg03639929		10	131217836	131218009	174	*	3	0.0684237194803002	0.0133357653597684	5.13084308507123	4.40347011953269e-05	0.00094692118445282				cg23758252;cg08398691;cg07175255
2	81694296	81694534	239	*	4	-0.00967667350951961	0.00231889331379359	-4.1729705510639	0.000429665764190336	0.00507112066621331		N_Shore;Island		cg12340974;cg18878441;cg15928392;cg21321359		13	95253641	95253676	36	*	3	0.0780252167505817	0.0152440245729096	5.11841321019918	4.53410305094962e-05	0.000967467844010018	TSS1500	N_Shore	GPR180	cg15907473;cg11945895;cg09582042
6	31430641	31431070	430	*	14	-0.0155019835855564	0.00371558573962605	-4.17215068413859	0.000430509113583963	0.00507845217943829	TSS1500;TSS200;1stExon;Body		HCP5	cg02956255;cg06480496;cg23357265;cg07572131;cg18064475;cg08099293;cg13784557;cg03735370;cg24947255;cg13607555;cg16561878;cg13090671;cg06773216;cg12034086		7	99646844	99647006	163	*	3	0.0278437910531028	0.00544042289863516	5.11794608100925	4.53908831301157e-05	0.000967757426306489	TSS1500		ZSCAN21	cg14251512;cg10066231;cg19370284
12	130591337	130591397	61	*	3	-0.0195585870293601	0.00469860648998011	-4.16263568167908	0.000440418467184479	0.00516718135141798				cg20724168;cg06865363;cg23317499		7	39332739	39332884	146	*	3	0.0906344447436457	0.0177628561278949	5.10247023851715	4.70742953004923e-05	0.000993461072044676	Body		POU6F2	cg04106201;cg22460204;cg23892439
1	198648849	198649189	341	*	3	-0.0327833311051782	0.00787923991235127	-4.16072254048109	0.000442438247819278	0.00518360121110078	Body		PTPRC	cg09247619;cg26399994;cg23095383		14	56045827	56046098	272	*	4	0.0929639855471649	0.018229081670338	5.09976241416671	4.73752876540535e-05	0.000998094764843203	TSS1500;Body	N_Shore	KTN1;C14orf33	cg13506670;cg23685650;cg27312312;cg16907514
2	8714248	8714417	170	*	3	-0.0260617970979482	0.00626877007572943	-4.1574019756843	0.000445965895575003	0.00521396690795653				cg27580229;cg23541422;cg14093127		6	31762353	31762650	298	*	8	0.0396879367129765	0.00778465564538109	5.09822637261094	4.75468954019047e-05	0.00100090733245922	Body	N_Shore	VARS	cg02932780;cg02205391;cg06857094;cg11073255;cg25843346;cg12670305;cg03078400;cg16988810
11	17036403	17036644	242	*	3	-0.042892373032335	0.0103175447247149	-4.15722676050915	0.000446152816281723	0.00521548897817531	TSS1500	Island;S_Shore	PLEKHA7	cg17982478;cg14707162;cg01977079		9	124029872	124030048	177	*	4	0.0562248242431997	0.0110458189909764	5.09014535627743	4.84601482885977e-05	0.00101501872911749	TSS1500		GSN	cg14493637;cg14365457;cg17071957;cg13584244
17	36876238	36876514	277	*	3	-0.0303034825346238	0.00729054714526847	-4.15654434856657	0.00044688156411339	0.0052223477719649	Body		MLLT6	cg00378423;cg25288807;cg18984002		12	121890163	121890503	341	*	4	0.0693059089698976	0.013618914419504	5.08894518572219	4.85972908881801e-05	0.00101668786308759	Body	N_Shore;Island	KDM2B	cg18795232;cg23972735;cg06024930;cg08043998
1	226187852	226188006	155	*	3	-0.0982336651245442	0.0236397903118068	-4.15543724495228	0.000448066370384362	0.00523253523834467	TSS1500	S_Shore	C1orf55	cg04117530;cg13556548;cg03081691		11	69469403	69469820	418	*	4	0.0706298582142863	0.0138791226999767	5.08892815065356	4.85992403024033e-05	0.00101668786308759		S_Shore		cg05159830;cg11210160;cg15226102;cg13965202
10	87898628	87898742	115	*	3	-0.0154900502769396	0.00372882486622939	-4.15413725037809	0.000449461611784112	0.00524250221918512	Body		GRID1	cg09484580;cg07934434;cg25010929		16	86965114	86965605	492	*	4	0.0847866780034066	0.0167128825813745	5.07313311097491	5.04413029614314e-05	0.0010455566540232		N_Shore;Island;S_Shore		cg07363131;cg07412315;cg04482762;cg08806779
5	40841298	40841590	293	*	5	-0.0598568852521819	0.0144285895327189	-4.14849179238538	0.000455571212969746	0.00529696247678522	TSS200;1stExon		CARD6	cg01784614;cg05305046;cg26818786;cg16250754;cg05981038		6	83903927	83904319	393	*	5	0.0373214629026093	0.00736716030093575	5.06592246918652	5.13056064518501e-05	0.00105869781106966	TSS1500;5'UTR;Body	S_Shore	PGM3;RWDD2A	cg04887278;cg22814048;cg19119071;cg04749631;cg18674899
3	13697042	13697288	247	*	3	-0.0309489149812587	0.00746374584098711	-4.14656603274229	0.000457674216140509	0.00531402107391082	Body	Island;S_Shore	LOC285375	cg02861441;cg11551565;cg21468180		2	128641893	128642357	465	*	3	0.0854814744623088	0.0168990407263862	5.05836253349209	5.22279048644192e-05	0.00107448946129364	5'UTR;1stExon	N_Shore	AMMECR1L	cg07294263;cg26782833;cg09033638
10	697771	698258	488	*	5	-0.0122241005745554	0.00295421419498029	-4.13785181701659	0.000467312321676981	0.00540374692774894	Body		DIP2C;C10orf108	cg22999536;cg19765175;cg05903872;cg20436707;cg27233847		6	87804765	87805033	269	*	3	0.0544613476737209	0.0107804364699286	5.05186852365743	5.30335700207138e-05	0.0010868338609638	1stExon;5'UTR;TSS200;TSS1500		CGA	cg07981495;cg12078738;cg18899818
17	79453575	79453653	79	*	3	-0.0306582510099378	0.00742563441487466	-4.12870460583472	0.0004776474200411	0.00549766977596949		N_Shore		cg18048655;cg25003697;cg19478079		11	61687582	61687964	383	*	3	0.0562245570819143	0.0111366801255909	5.0485922597989	5.34448008855928e-05	0.00109273195635259		S_Shelf		cg14796230;cg19043798;cg01638529
10	134150451	134150760	310	*	8	-0.0854600524547872	0.0207176627449783	-4.12498521221955	0.000481914801019602	0.00553155034340511	Body;TSS200		LRRC27	cg24214699;cg21370255;cg10530568;cg22586726;cg07119315;cg25076597;cg02535060;cg05951994		4	186425697	186425754	58	*	3	0.0969643199742883	0.0192139437340641	5.04656000435672	5.37015083561043e-05	0.00109644704329206	Body		PDLIM3	cg25999637;cg12550726;cg05002406
16	129230	129562	333	*	3	-0.0525095653711341	0.012741262236889	-4.12122161798903	0.00048627163536551	0.00556661581512155	5'UTR;Body	S_Shore	MPG	cg05394456;cg10143220;cg00935108		5	2727645	2727907	263	*	4	0.0974498367670166	0.0193146915516128	5.04537369942515	5.38519354710719e-05	0.00109890821351563				cg20972677;cg25365014;cg27345924;cg17495250
1	29213106	29213367	262	*	4	-0.0466339900303548	0.0113166109737939	-4.12084414126684	0.000486710775812563	0.00556990890888349	TSS1500	N_Shore	EPB41	cg21870545;cg25727366;cg25287272;cg11226328		14	77041210	77041277	68	*	3	0.0803073271165157	0.015929323480367	5.04147757533427	5.43489865127985e-05	0.00110610474997306				cg14200631;cg26257676;cg17009813
6	150920223	150920533	311	*	3	-0.033297053306858	0.00809020598300954	-4.11572379946642	0.000492706813912905	0.00562138269309419	TSS1500	N_Shore	PLEKHG1	cg03027547;cg25858249;cg07380095		2	238065252	238065650	399	*	3	0.0407192370164882	0.00808135089084142	5.03866711970585	5.47104163808117e-05	0.00111161481327878				cg18339598;cg11231735;cg00224807
7	139929429	139929764	336	*	3	-0.0444745982719698	0.0108109569851338	-4.11384471634908	0.000494925708152522	0.00564284669324163		N_Shore		cg01003666;cg21056706;cg22459664		2	27712996	27713092	97	*	3	0.0591957846642697	0.0117493977713914	5.038197345604	5.47710673404679e-05	0.00111240810509453	TSS1500	S_Shore	IFT172	cg23591853;cg08787988;cg21604741
2	71503484	71503740	257	*	5	-0.0107189986482644	0.00261271171398146	-4.10263351708632	0.000508373109208311	0.00576082107634848		N_Shore;Island		cg07393255;cg16368750;cg09012544;cg01717446;cg01579289		19	15311998	15312233	236	*	3	0.0377013045547762	0.00748344204350233	5.0379630570549	5.48013410049958e-05	0.00111281852382408	TSS1500	Island;S_Shore	NOTCH3	cg09544338;cg06650786;cg19547929
12	124908601	124908931	331	*	6	-0.0394854331923037	0.00965600586096636	-4.08920973752931	0.00052495480638272	0.00589958323017019	Body	N_Shelf	NCOR2	cg17647904;cg24990317;cg24697460;cg03747304;cg00169184;cg22977745		21	38362725	38363160	436	*	5	0.0636036508261142	0.0126256928194232	5.03763648742248	5.48435670852194e-05	0.00111333591704995	TSS200;TSS1500	Island;S_Shore	HLCS	cg14785464;cg06167719;cg03419014;cg09037712;cg24523456
8	86840929	86841010	82	*	4	-0.00870832251685716	0.00213195906575987	-4.08465746679491	0.000530699620130276	0.00594624764848726	TSS1500	S_Shore	REXO1L2P	cg21164369;cg26291020;cg08739896;cg24664347		17	2886250	2886453	204	*	3	0.0910979229094243	0.018100671968602	5.03284756872263	5.54665833106489e-05	0.0011233785570514	Body		RAP1GAP2	cg07781445;cg25855001;cg12537003
14	44408339	44408473	135	*	3	-0.0235374064580287	0.00576589296808376	-4.08217887295455	0.000533853843612211	0.00597139119310007				cg20459430;cg10074290;cg12784990		1	110526158	110526368	211	*	3	0.0773710529520945	0.0153734499951662	5.03277097700399	5.54766055844383e-05	0.00112345778457421	TSS1500	N_Shore	AHCYL1	cg19595244;cg24681307;cg09513758
10	34061612	34061705	94	*	3	-0.0557012737522002	0.0136457285237283	-4.08195675704249	0.000534137416383172	0.00597219409143646				cg25672060;cg02191862;cg08662620		14	70512583	70512963	381	*	3	0.065654082969135	0.0130641837815431	5.02550209542293	5.64361601432973e-05	0.00113837586042638	3'UTR;Body	N_Shore;Island	SLC8A3	cg11012557;cg23388020;cg04420349
11	112915888	112916250	363	*	4	-0.0347872462015023	0.0085273983482631	-4.07946770876347	0.000537325447415315	0.00599794301720189	Body		NCAM1	cg01497561;cg11994052;cg25132257;cg20297670		11	18415641	18415742	102	*	3	0.0606304453677585	0.0120962879213633	5.01231830474857	5.8219650622256e-05	0.00116489354051119	TSS1500;TSS200	N_Shore	LDHA	cg19631472;cg15700009;cg02232751
10	46993502	46993924	423	*	5	-0.0519427602194526	0.0127450905435642	-4.07551127564815	0.000542432037791854	0.00604430375978015	TSS200;5'UTR	S_Shore	GPRIN2	cg13722700;cg25995980;cg12573115;cg15248828;cg01838941		1	3017674	3018024	351	*	3	0.0712705243849731	0.0142234669410201	5.01077020676519	5.84327875885194e-05	0.00116814112136975	Body		PRDM16	cg23086843;cg15818632;cg27523417
8	6424269	6424726	458	*	3	-0.0177953526845067	0.00436674392131055	-4.0751995091038	0.000542836487685286	0.00604697811507598	Body	Island	MCPH1	cg03755955;cg12090654;cg17642576		4	1046821	1047097	277	*	4	0.108475116018352	0.0216609420107013	5.00786696925561	5.88346288507684e-05	0.0011729859060804		S_Shore;N_Shelf		cg20518497;cg13468214;cg01815783;cg09755784
6	40345376	40345751	376	*	4	-0.0127842147142909	0.00314685796783289	-4.06253311873965	0.000559525175538579	0.00618677767917655	TSS1500		TDRG1	cg23925779;cg05276414;cg19391675;cg03019355		22	45608345	45608713	369	*	10	0.127712971229196	0.0255085353027178	5.0066759895692	5.90002825969124e-05	0.00117552372756672	Body;1stExon;5'UTR;TSS200;TSS1500		C22orf9	cg10820551;cg04223044;cg12251779;cg22488367;cg21935981;cg20061654;cg07795766;cg02541592;cg14781778;cg20078807
7	128579876	128579964	89	*	3	-0.0493461045739265	0.0121523551723589	-4.06062066768479	0.000562089001838114	0.00620859922516757	5'UTR;TSS1500	S_Shore	IRF5	cg13914531;cg05904013;cg04864179		2	233404220	233404477	258	*	3	0.0726860032242529	0.0145191694254606	5.00620945277983	5.90653020430667e-05	0.00117630929033104	TSS1500;TSS200;1stExon		CHRNG	cg09283548;cg27382389;cg25090994
14	21423769	21424117	349	*	3	-0.0586139155695268	0.0144495591839056	-4.05645008429136	0.000567720761273498	0.00625609157387075	5'UTR;Body		RNASE2	cg24851490;cg03505225;cg26021714		10	91405677	91405982	306	*	3	0.0484056071560275	0.00967408842925679	5.00363496881394	5.94254053983968e-05	0.00118245623497228	TSS1500	S_Shore	PANK1	cg08661112;cg25770176;cg26739829
6	13428522	13428657	136	*	3	-0.102754345821215	0.0253476782572547	-4.05379714774491	0.000571332393671242	0.00628482724470509	Body		GFOD1	cg23336266;cg03606646;cg07113653		1	222987586	222987845	260	*	3	0.0817910925763122	0.0163554318859823	5.00085189718608	5.98171863302965e-05	0.00118702434923379		N_Shore		cg21908664;cg02150344;cg22352176
2	64863442	64863651	210	*	3	-0.064406790511327	0.0159034403076488	-4.04986526596702	0.000576727308342793	0.00633106993278544	Body		SERTAD2	cg10276404;cg12734023;cg15742737		8	28560467	28560723	257	*	5	0.0873013134286171	0.0174770182681816	4.99520639556442	6.06199738571608e-05	0.00119892628612982	5'UTR	S_Shore	EXTL3	cg17048233;cg25028855;cg26001764;cg02882487;cg26754350
6	170477803	170478083	281	*	3	-0.0249421796396337	0.00616162255392876	-4.04798888950608	0.000579319740882978	0.00635368338338127		S_Shelf		cg18426242;cg16711084;cg03178816		2	106015739	106015771	33	*	3	0.0611819453299986	0.0122593385374423	4.99064000420068	6.12772882719247e-05	0.00120883915712315	TSS200;5'UTR	Island	FHL2	cg06639320;cg22454769;cg24079702
12	48551862	48552248	387	*	3	-0.0203895748887478	0.00504519873859174	-4.04138190489581	0.000588540841336417	0.00642797496419581	TSS1500	S_Shore	ASB8	cg09386303;cg20114528;cg05956769		2	105273376	105273432	57	*	3	0.0499684708389177	0.0100133856604115	4.99016741525007	6.13457264409693e-05	0.0012097998410072		N_Shelf		cg08915171;cg23239647;cg19824242
5	180230767	180231194	428	*	9	-0.0891470758449843	0.0220641392579675	-4.04036046014315	0.000589979425369744	0.00644024385020814	1stExon;5'UTR;TSS1500;TSS200	S_Shore	MGAT1	cg11316131;cg07137934;cg01835695;cg21898046;cg01149192;cg04212021;cg00514575;cg11850468;cg20399011		6	3247690	3248098	409	*	3	0.0656302687912895	0.0131661057198421	4.98478974632422	6.21299687792562e-05	0.00122185837306506				cg23211949;cg23645885;cg17619020
8	2831994	2832078	85	*	3	-0.0112673474447159	0.00279022753631909	-4.0381464586863	0.000593109623231517	0.00646558414666924	Body		CSMD1	cg25329377;cg27029018;cg02528400		12	50793961	50794088	128	*	3	0.0911068150059875	0.0182855069987998	4.98246042682696	6.24728042875503e-05	0.00122702567284528	TSS1500	N_Shore	LARP4	cg11063877;cg01928411;cg21902817
13	101171681	101171765	85	*	3	-0.0104861532790033	0.00260224957615632	-4.02964933689872	0.000605277392757388	0.00656436596207046	Body		PCCA	cg11890169;cg10117603;cg15559940		10	14372431	14372913	483	*	5	0.0861262884656266	0.0173048989345642	4.97698881636351	6.32856843641487e-05	0.0012400770160405	5'UTR;1stExon;TSS200		FRMD4A	cg20344448;cg05755354;cg11813497;cg25464840;cg15507334
8	142159992	142160235	244	*	3	-0.0539217356701653	0.0133835591682512	-4.02895335928874	0.000606284973594802	0.00657025515502574	Body		DENND3	cg12807790;cg21442881;cg02574175		7	229225	229695	471	*	4	0.081650837235015	0.0164091287559142	4.97593982286147	6.34427453365095e-05	0.00124236017838165	Body	N_Shelf;N_Shore	FAM20C	cg18161670;cg01012026;cg26440261;cg09630706
13	69459533	69459913	381	*	3	-0.0288605791737454	0.0071679558840689	-4.02633325881502	0.000610093153334694	0.00660296191894063				cg11746996;cg10428413;cg23289021		11	117296936	117297328	393	*	4	0.0241807638115979	0.00486315701442919	4.97223588295681	6.40004827753894e-05	0.00125141601218763		N_Shelf;N_Shore		cg11180199;cg05074908;cg20759273;cg03826618
20	55201655	55201971	317	*	3	-0.0125175857182962	0.00311005915761486	-4.02487061625414	0.000612229381481312	0.00662179433200615		Island		cg04773827;cg22907174;cg21469854		8	71581729	71581788	60	*	3	0.0591976785380844	0.0119217746621199	4.96550892931891	6.50261502780962e-05	0.00126461211804321	5'UTR;TSS1500;1stExon	S_Shore	XKR9;LACTB2	cg19632760;cg05029558;cg27618939
14	105635706	105635769	64	*	4	-0.0503071978271784	0.0125212468031124	-4.01774668435365	0.000622741061659321	0.00670747210636327	TSS1500		JAG2	cg02159913;cg05335315;cg12913122;cg27177839		7	130606228	130606499	272	*	3	0.0849264797642877	0.017105481157249	4.96486938797961	6.51245240646712e-05	0.0012655881904668				cg17884698;cg22124221;cg10540679
2	176993017	176993320	304	*	6	-0.091136586536439	0.0226857609929446	-4.0173475584435	0.000623335278603319	0.00671229946050882	TSS1500	Island;N_Shore	HOXD8	cg00035316;cg18448949;cg03321133;cg25423004;cg23901857;cg14601868		10	99185264	99185307	44	*	3	0.0784231446504613	0.015804252535611	4.96215461463641	6.55437883674e-05	0.00127078091167793	TSS1500	N_Shore	PGAM1	cg25603927;cg07151406;cg07221526
10	132461229	132461281	53	*	3	-0.025047959383321	0.00623563400226975	-4.0169066007087	0.00062399243115096	0.00671740877094586				cg03964208;cg05583676;cg22740796		10	14051636	14052028	393	*	6	0.062793622887357	0.0126566481237689	4.96131537143963	6.56739515247909e-05	0.0012724994260087	Body		FRMD4A	cg26984593;cg08734931;cg02284273;cg03179435;cg19998150;cg21371809
12	129028641	129028733	93	*	3	-0.00970835017520965	0.00241970350330363	-4.01220652115219	0.000631039900281823	0.00677581995128866	Body		TMEM132C	cg06741568;cg02700346;cg04709971		10	102760724	102760970	247	*	3	0.0692569419400892	0.0139634550461275	4.95987144380119	6.58985113999403e-05	0.0012753720428928	5'UTR	S_Shore	LZTS2	cg19499884;cg24760467;cg03271893
5	8217236	8217322	87	*	3	-0.0157344706692744	0.00392219197678479	-4.01165235215557	0.000631876047588352	0.00678360961307642				cg25568703;cg25016964;cg17642708		10	125117367	125117429	63	*	3	0.0919972725035494	0.018553977316779	4.95835857362793	6.61346270642715e-05	0.00127738695213887				cg25288034;cg16206341;cg23521973
2	176937524	176937971	448	*	4	-0.0254870205428081	0.0063595491192734	-4.00767728415943	0.000637906177973691	0.00683477808718327		S_Shore		cg24798398;cg16413030;cg25180342;cg07694390		1	19764480	19764821	342	*	3	0.0802189121296613	0.0161802110036064	4.95784091516367	6.62156151916002e-05	0.00127877479004309	Body		CAPZB	cg25839439;cg11962640;cg23111655
2	177005306	177005719	414	*	6	-0.0153278258714468	0.00382889737256516	-4.00319579763976	0.000644773275732722	0.00688348447932543		N_Shore;Island;S_Shore		cg15054838;cg01970496;cg02877791;cg06617341;cg01477255;cg17278528		1	153599479	153599831	353	*	5	0.102902069469506	0.0207660966725479	4.95529184382251	6.66158863079615e-05	0.00128391057620855	5'UTR;1stExon;TSS1500;TSS200		S100A13;S100A1	cg02573566;cg00012362;cg13946767;cg11343894;cg02331910
7	5258357	5258485	129	*	3	-0.0415401344264795	0.0103924811328545	-3.99713349444105	0.000654179956610725	0.00695523464075009	Body		WIPI2	cg20071624;cg05639533;cg20367388		20	19866743	19867145	403	*	8	0.0861560538603237	0.0173889159980895	4.9546535200808	6.6716502746835e-05	0.00128496669106412				cg09219364;cg09110922;cg23501964;cg13396318;cg11267810;cg20918393;cg24737324;cg25291653
1	205181237	205181581	345	*	3	-0.0529980159999558	0.0132807807724245	-3.99057983925149	0.000664502766375763	0.0070374704456298	TSS1500	S_Shore	DSTYK	cg24159697;cg20414749;cg17889831		10	131193104	131193272	169	*	3	0.0704462291124826	0.01422400523091	4.95262958420436	6.70365459016499e-05	0.00128893359546935				cg13420320;cg10059924;cg06553513
7	63028025	63028277	253	*	3	-0.0154712853132674	0.00388045143825203	-3.98698078289483	0.00067024051949632	0.00707850833902429		N_Shore;Island		cg01623085;cg17020497;cg25519281		19	35992791	35992984	194	*	3	0.10472720863387	0.0212123928450348	4.93707661360719	6.95483435903141e-05	0.00132316731210384	Body;1stExon;TSS200		DMKN	cg27139805;cg21048812;cg18045152
11	70653173	70653378	206	*	3	-0.015921992952365	0.00399609082188965	-3.98439216274767	0.000674397856087178	0.00711129022555384	Body		SHANK2	cg18411237;cg23008762;cg24067803		1	3003239	3003690	452	*	3	0.0284230603020015	0.00575921563117814	4.93523113601272	6.98526410827513e-05	0.00132725809266945	Body	S_Shelf	PRDM16	cg15505198;cg03525023;cg13460934
1	2230601	2230923	323	*	4	-0.0545413672238332	0.0136896896159691	-3.98412007531643	0.000674836317468912	0.0071134017063482	Body	N_Shore	SKI	cg15935121;cg26332488;cg09556700;cg23022809		2	74208590	74208655	66	*	3	0.0280905287655342	0.00569979309987391	4.92834183159308	7.10005570182286e-05	0.00134356642783187		N_Shelf		cg07926733;cg26641076;cg01207951
19	47292038	47292253	216	*	4	-0.0180144015377401	0.00452485992537702	-3.98120645386367	0.000679549358192367	0.0071505331338574	TSS200;TSS1500	S_Shore	SLC1A5	cg11810310;cg12297570;cg23391214;cg08533710		4	11652441	11652505	65	*	3	0.087582189418604	0.0178175472298348	4.91550202106106	7.31911528034906e-05	0.00137398939792699				cg15634747;cg14006800;cg23971987
17	71898817	71898904	88	*	3	-0.0307516912488063	0.00773799703748614	-3.97411514889862	0.00069115748197964	0.00724655129329919		S_Shore		cg10186366;cg27105183;cg05504117		1	42631405	42631835	431	*	3	0.0741285180547905	0.0150918030822923	4.91183973515849	7.38284180357055e-05	0.00138172018644409	TSS1500		GUCA2A	cg09174829;cg27535302;cg05262877
11	70253427	70253499	73	*	3	-0.0403133801151932	0.0101474596647327	-3.97275588641182	0.00069340495761535	0.00726680016542411	Body	N_Shelf	CTTN	cg09869226;cg13802316;cg05226335		20	3762167	3762520	354	*	3	0.031421126259123	0.006401852907368	4.90812999201526	7.44796642607975e-05	0.00139107645178037	TSS200;TSS1500	S_Shelf;N_Shelf	SPEF1	cg27642771;cg08708079;cg02347859
2	21324432	21324804	373	*	3	-0.0149081731397393	0.00375393453562226	-3.97134606324937	0.000695743714507055	0.00728217827653152				cg02578836;cg24083627;cg04574182		4	42122106	42122161	56	*	3	0.0846538828638873	0.0172494111133174	4.90763900910974	7.45662907575814e-05	0.00139227009773516	Body		BEND4	cg27661315;cg22097249;cg22745397
11	10325567	10325809	243	*	3	-0.0663866852636298	0.0167219742003583	-3.97002677244935	0.00069793939436637	0.00730067782615536	TSS1500	N_Shore	ADM	cg02181247;cg08259810;cg05149386		11	2464822	2465279	458	*	11	0.0499507834297464	0.0101905552220256	4.90167437803429	7.56268349110448e-05	0.00140607485488015	TSS1500	N_Shore;Island	KCNQ1	cg20533553;cg03371125;cg01178971;cg04902871;cg19698309;cg23267890;cg15932136;cg10678459;cg11025829;cg11363972;cg24079038
10	8373416	8373659	244	*	4	-0.0578214324202044	0.014583845637389	-3.96475894341379	0.000706775503549103	0.00737371828332489				cg27470208;cg17505469;cg04640972;cg09234252		6	41123086	41123396	311	*	3	0.0707334592592151	0.0144352075080944	4.90006528964352	7.5915543936656e-05	0.00141030170684547	TSS1500		TREML1	cg10792307;cg15153887;cg04710115
15	26791210	26791668	459	*	3	-0.0166375375299493	0.00419871586198522	-3.96252999174914	0.000710547704899855	0.00740215255681242	3'UTR		GABRB3	cg24997585;cg09549726;cg25959799		4	7046066	7046407	342	*	3	0.0606124653940737	0.0123717534680509	4.89926230348841	7.60600355909697e-05	0.00141255778623435	TSS1500;Body	S_Shore	CCDC96;TADA2B	cg19296509;cg09424308;cg04497889
21	32185331	32185576	246	*	3	-0.0159989948234878	0.00403909290541546	-3.96103659859792	0.000713086268317296	0.00742228986676572	1stExon;3'UTR;TSS200		KRTAP8-1	cg12346967;cg24423088;cg16366073		8	22735111	22735478	368	*	5	0.0350195571381038	0.0071489860523564	4.89853482460787	7.61911803817926e-05	0.00141456470098112	Body		PEBP4	cg17836177;cg01211283;cg09423126;cg24494617;cg08578216
8	131000261	131000521	261	*	3	-0.0317426263199116	0.00801695346985433	-3.95943751442134	0.000715814493217819	0.00744352338151321				cg16729631;cg09069886;cg21340320		13	108866993	108867134	142	*	3	0.127486249935147	0.0260369173889331	4.89636495867726	7.65837085788657e-05	0.00141961762603195	5'UTR;1stExon;TSS200	N_Shore;Island	LIG4	cg03994959;cg07403350;cg21306988
11	73086934	73087168	235	*	3	-0.0307376091683181	0.00777621793863312	-3.95277105282894	0.000727300549766097	0.0075331390783305	TSS1500	N_Shore	RELT	cg07709430;cg02855207;cg05346193		11	74302893	74303294	402	*	3	0.0521081117168296	0.0106466681993729	4.89431160444153	7.6957043207477e-05	0.00142489879225413	TSS1500	N_Shore	POLD3	cg01173485;cg26885816;cg08923614
5	176292536	176292607	72	*	3	-0.0293019129029353	0.00742221603636979	-3.94786580710561	0.000735868968686441	0.00759962549647364	Body	N_Shelf	UNC5A	cg01099590;cg16635016;cg08322194		10	130274436	130274509	74	*	3	0.0880786687852834	0.0179992544180429	4.89346207012838	7.71120407382887e-05	0.00142688651462404				cg11873372;cg22792176;cg26869417
1	62107430	62107624	195	*	4	-0.0355761729358005	0.00901808353160238	-3.94498152641076	0.000740953974370601	0.00763498608831499				cg08035234;cg19022814;cg17502594;cg25131544		3	195538675	195539133	459	*	3	0.0592169147122436	0.0121036398472589	4.89248816550454	7.72901180993616e-05	0.00142876370637749	1stExon;5'UTR		MUC4	cg07399928;cg19983801;cg10593292
10	131498410	131498456	47	*	3	-0.0118360779116325	0.00301165418977097	-3.93009195804537	0.00076776527019106	0.00784704846361989	Body		MGMT	cg09983981;cg27531642;cg01204683		16	70624354	70624430	77	*	3	0.0777554406448798	0.0158989383253202	4.89060584133778	7.76354785276819e-05	0.00143413353526742				cg27665571;cg10485485;cg00636508
18	74832115	74832372	258	*	4	-0.0149849354379071	0.00381861073454705	-3.92418512375144	0.00077866676270037	0.00792586460296337	5'UTR	Island;S_Shore	MBP	cg00989538;cg21116087;cg16990945;cg25332502		6	167104601	167104926	326	*	5	0.0854865101201137	0.0174833958568482	4.88958271150904	7.7823852057644e-05	0.00143624424464002	Body		RPS6KA2	cg00267142;cg17087907;cg16500987;cg25840433;cg01929744
3	126007325	126007563	239	*	4	-0.0387730721221405	0.00988169639048122	-3.92372631074656	0.000779519945530224	0.00793103633806881		Island;S_Shore		cg03438417;cg03670452;cg11830761;cg13708016		1	117076803	117077219	417	*	4	0.0694883057930255	0.0142202664994974	4.88656846167276	7.83815117488667e-05	0.00144339032722846	Body	N_Shore;Island	CD58	cg08478283;cg08231577;cg11574055;cg02974976
13	114261869	114261986	118	*	3	-0.0693536690273045	0.0176922124036281	-3.92001110121663	0.000786462842301479	0.00798091796681243	Body	S_Shore	TFDP1	cg17707487;cg08183317;cg21598343		8	30892276	30892490	215	*	4	0.0455230098279449	0.00932880273428382	4.87983411425836	7.96420622933845e-05	0.00146151411629897	TSS1500;5'UTR		PURG;WRN	cg20786280;cg03438416;cg08494221;cg13969146
13	107686974	107687165	192	*	4	-0.0105299214479628	0.00269007511530378	-3.91435963555751	0.0007971421612115	0.00806170300430061				cg08255057;cg12187807;cg22274473;cg19919720		10	134801360	134801824	465	*	4	0.0920785226466968	0.0188740604326357	4.87857517333585	7.98799782976343e-05	0.0014641265008299		N_Shelf		cg02607237;cg10148419;cg07582655;cg10492836
11	67176914	67177296	383	*	6	-0.0504921144253391	0.0129156793383318	-3.90936574861271	0.00080669870974657	0.00812928572624251	Body;3'UTR	N_Shore;Island;S_Shore	TBC1D10C	cg09471455;cg18776876;cg00862408;cg11791526;cg15698795;cg07282201		10	43522143	43522343	201	*	3	0.0692065458343901	0.0141871391286483	4.87811849921456	7.99664585722317e-05	0.00146512736488609				cg18750087;cg15903213;cg08461752
13	25085301	25085776	476	*	4	-0.0628602425435645	0.0160796151960122	-3.90931261583636	0.00080680099672638	0.00812987090086131	5'UTR	N_Shore	PARP4	cg18582260;cg17117459;cg20765408;cg21812277		1	2885085	2885244	160	*	4	0.0555737121426096	0.011415859955957	4.8681143914708	8.18848691215194e-05	0.00149402303779036		Island		cg27537199;cg01301282;cg11737757;cg23218354
12	116970856	116971031	176	*	4	-0.0208033201026756	0.00532230406816434	-3.90870567262622	0.000807970349896006	0.00813897767705073	TSS1500;TSS200		NCRNA00173	cg21251475;cg08880423;cg11060907;cg00297584		16	85171054	85171295	242	*	4	0.0260204991153785	0.00534827144328806	4.86521662022851	8.24491953974426e-05	0.00150154777888427		Island		cg08189968;cg04096653;cg04131395;cg06383124
15	31115839	31115871	33	*	3	-0.0815438076999594	0.0209199558974296	-3.89789577472191	0.000829081246542263	0.00828941480820132				cg08704250;cg08109568;cg14829155		5	68787747	68787919	173	*	3	0.101923775500532	0.0209885225367202	4.85616723722275	8.42369550354457e-05	0.00152573365341957	TSS1500;TSS200	N_Shore	OCLN	cg21126626;cg17772163;cg22965943
1	45792540	45792733	194	*	7	-0.00519171733220929	0.00133241942381068	-3.89645875722911	0.0008319285724383	0.00831020077148394	TSS200;1stExon;5'UTR	Island	HPDL	cg10026473;cg26781150;cg10164640;cg21868134;cg15071854;cg12178578;cg14913111		3	122514541	122514814	274	*	3	0.0540677912488	0.0111340139345606	4.85609157367502	8.4252066847011e-05	0.00152585704870219	Body	S_Shore	DIRC2	cg04653021;cg02814805;cg10627428
8	60032607	60032983	377	*	5	-0.0437947220092761	0.0112399409599079	-3.89634804715511	0.000832148337328716	0.00831104140110383	TSS1500	Island;S_Shore	TOX	cg01981601;cg11559731;cg02085701;cg02892925;cg07211044		22	37499649	37499859	211	*	3	0.0711818681807436	0.0146709715102832	4.85188510732578	8.50965235599957e-05	0.00153736481529107	1stExon;5'UTR;TSS200		TMPRSS6	cg17745234;cg05754122;cg16971128
3	62189112	62189352	241	*	3	-0.0158609200504009	0.00408000209311245	-3.88747841016456	0.000849943601193895	0.0084470151660491	Body		PTPRG	cg25008571;cg14946011;cg22798392		20	44518802	44519093	292	*	3	0.0510532455262048	0.0105245258672356	4.85088318183919	8.5298920540014e-05	0.00154041589544902	TSS1500;Body;1stExon	N_Shore;Island	CTSA;NEURL2	cg08260891;cg19067730;cg07552707
19	14591033	14591345	313	*	5	-0.0402987615657898	0.0103700977843864	-3.88605415336249	0.00085283610175833	0.00847026754716858	Body	Island;S_Shore	GIPC1	cg20742389;cg04164838;cg10064322;cg19517476;cg07720105		11	1457119	1457346	228	*	3	0.0909822275978929	0.0187688666638242	4.84750780254918	8.59843617666657e-05	0.00154974990393661	Body		BRSK2	cg06787104;cg12064373;cg25271479
2	74782684	74783088	405	*	4	-0.0398185454514933	0.0102557368090018	-3.88256311497223	0.000859967395880419	0.00852532205111028	Body	Island;S_Shore	DOK1	cg02048416;cg20706438;cg22989958;cg11800635		3	193990712	193991194	483	*	4	0.0849080762913733	0.0175230048250221	4.84552033964679	8.63905588486178e-05	0.00155463264748439		S_Shelf		cg17185060;cg12819431;cg16711291;cg23082635
6	31743769	31743961	193	*	6	-0.0441009313594495	0.0113690425656417	-3.87903652438829	0.000867231414845972	0.00857941236884123	Body		C6orf27	cg10923018;cg15318662;cg26656884;cg05798429;cg08367318;cg00273863		8	86157364	86157501	138	*	4	0.0210910637005772	0.00435273638898291	4.84547232264287	8.64003965068694e-05	0.00155465751628073	TSS1500	N_Shore	CA13	cg08508368;cg20503956;cg18503260;cg26351027
6	31519182	31519410	229	*	3	-0.0850499641503677	0.0219364411488136	-3.87710857806886	0.00087122828576783	0.00860644537894839	Body		NFKBIL1	cg25420482;cg26333342;cg24071200		5	167719548	167719742	195	*	3	0.0209790141029938	0.00432985143115179	4.84520414535635	8.64553611268746e-05	0.00155518992676118	Body	Island;S_Shore	WWC1	cg15232798;cg14599284;cg08765317
11	2334892	2334949	58	*	3	-0.0540228467989884	0.0139747146072023	-3.86575671256614	0.000895135586286043	0.00878925146910364	Body		TSPAN32	cg18159937;cg18044967;cg15622352		9	101705792	101705939	148	*	3	0.0500299061597777	0.0103442229717904	4.83650693688775	8.82571960048593e-05	0.0015804889257093	TSS1500;TSS200	N_Shore;Island	COL15A1	cg20503329;cg12933162;cg18115656
14	60794381	60794866	486	*	3	-0.00800673230704577	0.00207430640222	-3.85995641650465	0.000907601298515313	0.00887987798763979		N_Shore;Island		cg04321823;cg23324048;cg02052142		16	57125654	57125755	102	*	4	0.0425004761616455	0.0087914962752566	4.83427107638796	8.87265092398317e-05	0.00158688397493446	TSS1500	N_Shore	CPNE2	cg04391957;cg02670686;cg02290969;cg00152942
2	96990549	96990861	313	*	5	-0.0513768757498915	0.0133531449412266	-3.84754872174497	0.000934848504227225	0.00907211607403744	TSS1500;TSS200	N_Shore;Island	ITPRIPL1	cg02802590;cg24161793;cg06909469;cg18720905;cg17932631		3	50383079	50383485	407	*	9	0.0165893827661182	0.00343423576182901	4.83058937027755	8.95048113148294e-05	0.0015966105659778	1stExon;5'UTR;TSS200;TSS1500	Island;S_Shore	ZMYND10	cg20881888;cg11270070;cg09682796;cg00460268;cg06088032;cg04322105;cg02495395;cg21847393;cg16621790
7	142427935	142428317	383	*	4	-0.020876231490743	0.00543955622071213	-3.83785563448225	0.000956697593330269	0.00922232804551512				cg16967722;cg13939546;cg16243079;cg21785750		13	100578585	100578831	247	*	3	0.0819152452526069	0.0169911935077073	4.82104127737995	9.15555496433815e-05	0.00162311366328054				cg03548980;cg23401601;cg25786388
13	30528708	30528897	190	*	3	-0.0272543189557761	0.00710317531519362	-3.83692049631372	0.000958832073725216	0.00923660831201114				cg06525670;cg07974367;cg26146561		1	156828202	156828693	492	*	3	0.0422244308074103	0.00876954484363003	4.81489422316838	9.29008690982707e-05	0.00164047837990194	Body;5'UTR;1stExon;TSS200	N_Shore	NTRK1;INSRR	cg02049180;cg26687119;cg24438909
2	10975271	10975686	416	*	5	-0.0189535185174795	0.00494133647261284	-3.83570692312264	0.00096160913189837	0.00925705499668581				cg21546821;cg02491905;cg08078204;cg14839935;cg11270917		1	1549615	1549818	204	*	4	0.0554709774975446	0.011527982795048	4.81185463959689	9.35734616246744e-05	0.0016495036510883	TSS1500	N_Shore	MIB2	cg07147033;cg13897348;cg19246761;cg01229567
6	170268691	170268808	118	*	3	-0.0794509797024414	0.0207258100764695	-3.83343181324641	0.000966836845183335	0.00929764399385757				cg15288329;cg09378448;cg03363478		11	68658383	68658836	454	*	3	0.0658495406985386	0.0136880328050357	4.81073808314613	9.38217643884729e-05	0.00165340513550276	3'UTR;Body		MRPL21	cg21862992;cg06112835;cg21963583
8	144631524	144631915	392	*	5	-0.0671920183869227	0.0175312946483275	-3.83269003999845	0.000968547364233498	0.00931056192785851		N_Shore;Island		cg16976870;cg18649319;cg20458811;cg00404280;cg10438391		17	1057343	1057541	199	*	3	0.0809426942862947	0.0168492328353576	4.80393944799902	9.53480935644725e-05	0.00167133236101348	Body;5'UTR		ABR	cg00025496;cg04080005;cg00354884
4	185905015	185905070	56	*	3	-0.0722907834898514	0.0189107096271274	-3.82274303372256	0.000991776974607445	0.00948050169973584				cg05972216;cg11553618;cg01594125		17	39204767	39204922	156	*	3	0.0940155575652034	0.019577105241177	4.80232171237749	9.57149629536883e-05	0.00167578922665446	TSS1500		KRTAP2-1	cg06592151;cg21342586;cg18243846
8	49835988	49836230	243	*	4	-0.0255496475531531	0.00668379934033005	-3.82262336916468	0.000992059767154386	0.0094811891428027		Island		cg10861897;cg05063520;cg14676272;cg19808847		3	126134977	126135211	235	*	3	0.0723702474736808	0.0150712122832955	4.80188627917436	9.58139536168574e-05	0.00167619919225913	Body	N_Shore;Island	CCDC37	cg01127320;cg07776931;cg21402640
16	88378420	88378487	68	*	3	-0.0124800568276575	0.00327208844907757	-3.81409519390461	0.00101242079892247	0.00963421539615371				cg03130090;cg02432274;cg27142020		4	103683115	103683383	269	*	3	0.0587346621469035	0.0122494446343577	4.79488367841283	9.74201919537897e-05	0.00169472789028591	TSS1500	S_Shore	MANBA	cg08247921;cg14802355;cg07814816
17	38020344	38020667	324	*	4	-0.0126127787214433	0.0033077381036503	-3.81311286631923	0.00101479254527024	0.00965129022247266	Body;TSS200;TSS1500	N_Shore;Island;S_Shore	IKZF3	cg13878456;cg16293631;cg27613455;cg15637191		7	56142202	56142347	146	*	3	0.0390072526685228	0.00814610321875326	4.78845548859775	9.89186065090891e-05	0.00171624762424786	Body		SUMF2	cg27436579;cg13153834;cg17917325
6	144263369	144263450	82	*	3	-0.0652362884660635	0.0171139777439343	-3.81187176015729	0.00101779696440991	0.00967185921436018	Body		PLAGL1	cg06271237;cg26261298;cg12419863		22	32150725	32150934	210	*	3	0.0679383204662684	0.0141921594861342	4.78703191946544	9.92535768841319e-05	0.00172059809469542	5'UTR;TSS200;1stExon;Body	S_Shore	DEPDC5	cg27506210;cg26921612;cg16160637
16	51684824	51685042	219	*	3	-0.0412412179804212	0.0108267781246108	-3.80918658401929	0.00102432732575425	0.00971984918382797				cg02560510;cg09305883;cg07440507		2	27603886	27604131	246	*	3	0.0555451497315863	0.0116209076292574	4.77976002422934	0.000100982632362961	0.00174284856881832	TSS1500;3'UTR	Island;S_Shore	ZNF513;PPM1G	cg00719165;cg11177693;cg02059082
20	49638562	49638967	406	*	3	-0.0308296317818117	0.00810033209525349	-3.80597133787598	0.00103220145751399	0.00977740998336242	5'UTR	N_Shore	KCNG1	cg24499516;cg20832181;cg02305261		10	130279644	130279848	205	*	4	0.0971339463828566	0.0203242049753254	4.77922489468996	0.000101111066480595	0.00174399322683297				cg15345477;cg17198051;cg24625984;cg26917256
19	33350736	33350931	196	*	3	-0.0135376589051357	0.00355867846770166	-3.80412533135619	0.00103674939334029	0.00980987631671829	Body	Island	SLC7A9	cg00737344;cg21713885;cg01033005		12	112074044	112074158	115	*	3	0.0938948524635313	0.0196626578196263	4.77528792520664	0.000102061045721747	0.00175460320927875				cg11578064;cg12405048;cg25718342
7	139333296	139333410	115	*	3	-0.0561320723862002	0.0147590044817988	-3.80324245144201	0.00103893152321132	0.00982442213916479	Body		HIPK2	cg00363312;cg23999318;cg23646343		15	89163928	89164106	179	*	3	0.0486906886811429	0.0101999925833879	4.77360040049856	0.000102470994969992	0.00175928795071321	TSS1500	N_Shore	AEN	cg24687276;cg26561254;cg11007426
11	126581947	126582317	371	*	5	-0.0684325284788243	0.0180016043837859	-3.8014683035953	0.00104333028268039	0.00985642084283906	Body		KIRREL3	cg20358011;cg22066894;cg03950493;cg10647465;cg10640398		15	40531871	40532180	310	*	3	0.0428342494361066	0.00898554276085503	4.76701859599527	0.000104085858826863	0.00178069432567676	5'UTR;TSS200;1stExon	S_Shore	PAK6	cg01279378;cg05447023;cg06958211
17	727706	727791	86	*	3	-0.00946882334125842	0.00249157596114506	-3.80033500439891	0.00104614979638093	0.00987899616912177	Body		NXN	cg05390141;cg02824818;cg16333078		16	4307906	4308192	287	*	3	0.0626974731939198	0.013161740025843	4.76361583429041	0.000104930786284872	0.00178993294053187	3'UTR;Body	N_Shelf	TFAP4	cg02562761;cg07141215;cg03895914
2	176990595	176991040	446	*	3	-0.0545568835753571	0.0143562679146745	-3.80021353039748	0.00104645245677592	0.00988134673362252		S_Shore;N_Shore		cg19412900;cg22356722;cg02985617		13	111747937	111748083	147	*	3	0.0914418817366603	0.0192142003426868	4.75907818726708	0.000106068296480611	0.00180436814606112		S_Shelf		cg23596308;cg14909201;cg23332501
2	11917490	11917787	298	*	3	-0.102108664435665	0.026870229385192	-3.80006671963642	0.00104681836112631	0.00988429422033288	Body		LPIN1	cg20460514;cg10142874;cg24011073		6	28832133	28832537	405	*	11	0.0225943585734193	0.00474830372785569	4.75840634222083	0.000106237771244745	0.00180641546132318		Island;S_Shore		cg20624451;cg11417973;cg14068796;cg18958859;cg00934882;cg11274428;cg16206744;cg07734926;cg14173258;cg03091027;cg23789054
11	1980957	1981302	346	*	3	-0.0736219806310444	0.0193811502885293	-3.79863834370128	0.00105038500098069	0.00991033693720471		N_Shelf;N_Shore		cg08189124;cg06498964;cg08213233		20	3662512	3662948	437	*	4	0.00867208918288313	0.00182305096265597	4.75690990571592	0.000106616234564888	0.00181084104118852	Body;1stExon;5'UTR;TSS1500	Island	ADAM33	cg00539386;cg14089692;cg17759443;cg05035456
1	21835217	21835620	404	*	5	-0.0230397968285646	0.00607053559526118	-3.79534827973829	0.00105864611586839	0.00996296575387911	TSS1500	N_Shore;Island	ALPL	cg06035250;cg09801687;cg23352747;cg26936593;cg17015803		10	101418244	101418593	350	*	4	0.0443833355092819	0.00933052352127164	4.75678941359476	0.000106646767329954	0.00181119231429133	TSS1500	N_Shore	ENTPD7	cg11736228;cg26114100;cg10835770;cg10539861
4	8136996	8137465	470	*	6	-0.00759685581909162	0.00200261254821736	-3.7934725945136	0.00106338459600986	0.00999719814165866	Body		ABLIM2	cg01683270;cg05116694;cg02251799;cg23670814;cg19588649;cg08049745		16	30959315	30959496	182	*	3	0.076273115229412	0.0160487208805925	4.75259778002917	0.000107714441495154	0.00182498664881699	3'UTR;TSS1500	Island	FBXL19;ORAI3	cg06084952;cg07599144;cg10436257
16	302852	303192	341	*	4	-0.0729308355335806	0.0192347689880853	-3.79161483970805	0.00106809848413985	0.0100260131309271	5'UTR		ITFG3	cg27316939;cg02895698;cg05849772;cg03991592		7	1952518	1952807	290	*	4	0.0575013765360939	0.0121175088307627	4.7453133593033	0.000109595628606729	0.00184920809737437	Body	S_Shelf	MAD1L1	cg13165778;cg10028823;cg11050988;cg17542346
2	71679675	71679959	285	*	3	-0.0557986711459314	0.0147192862547291	-3.79085440559347	0.00107003398235223	0.0100367732472283	TSS1500	N_Shore	DYSF	cg15491567;cg18186672;cg15294851		3	120170383	120170646	264	*	3	0.0592918091969324	0.0125161882646496	4.73720975933181	0.000111727358910256	0.00187461950008038	TSS1500	Island;S_Shore	FSTL1	cg00091633;cg20114394;cg07352158
10	135054780	135055156	377	*	3	-0.0314853803461622	0.00830582639805614	-3.79075829872039	0.00107027884589487	0.0100377677171692	3'UTR	S_Shelf	VENTX	cg13493048;cg23097079;cg04736562		19	3969522	3969950	429	*	4	0.0759587622645493	0.0160519563267803	4.73205637482474	0.000113104723619716	0.00189177364476925	Body;1stExon;5'UTR;TSS200	N_Shore	DAPK3	cg08224888;cg03752885;cg26585416;cg13144588
11	75863429	75863631	203	*	3	-0.0207831232936951	0.0054928614879566	-3.78366054546673	0.00108851689889817	0.0101615476001326				cg23060390;cg11926776;cg23279335		11	35966115	35966604	490	*	3	0.0569120368128872	0.0120323643813717	4.72991300870154	0.000113682622494551	0.00189890471446577	Body	Island;S_Shore	LDLRAD3	cg11033273;cg02984184;cg24994593
8	11471571	11471881	311	*	4	-0.0247314782785428	0.00653760107770589	-3.78295922075768	0.00109033561051941	0.010174334179825		S_Shore		cg16284953;cg07291889;cg24415728;cg23823894		2	169658881	169659182	302	*	6	0.0648918036015563	0.0137216505819406	4.72915435457613	0.000113887885544557	0.00190092547817639	5'UTR;TSS1500;TSS200;1stExon;Body		NOSTRIN	cg18556822;cg25694915;cg16960758;cg16780603;cg00174992;cg09479286
17	62493555	62493832	278	*	4	-0.0156029469729818	0.00412558753235502	-3.78199392222691	0.00109284379436942	0.0101885891784883	TSS1500	S_Shore	POLG2	cg20574153;cg01261503;cg20997028;cg22507354		6	32097147	32097549	403	*	10	0.0525774284368265	0.0111245211944767	4.72626439535494	0.000114673230298379	0.00191027502486451	TSS1500;Body	N_Shore	ATF6B;FKBPL	cg12942597;cg11580844;cg14155035;cg09149894;cg17794358;cg26788180;cg26539631;cg26037142;cg12273368;cg07305776
15	93616894	93617168	275	*	12	-0.0563132089542064	0.014899965481312	-3.77941875267	0.00109956297016557	0.0102348519345445	1stExon;Body;5'UTR;TSS1500;TSS200	Island	RGMA	cg25994931;cg23754924;cg20122635;cg23013968;cg08119553;cg17896927;cg17633234;cg04340651;cg13455960;cg26127778;cg17400113;cg24569831		6	153071856	153072091	236	*	3	0.037162812676273	0.00786396232916842	4.72571092290607	0.000114824258409174	0.00191227113467865	TSS200;5'UTR;1stExon		VIP	cg14441271;cg08348900;cg17553286
8	38584636	38584896	261	*	3	-0.023025179159351	0.00609552682208797	-3.77738952372683	0.00110488646833511	0.0102732538273301	TSS1500		TACC1	cg00190034;cg14773619;cg20870000		1	44497352	44497694	343	*	4	0.0614140445063931	0.013010277372209	4.72042545669155	0.000116276671115601	0.00193051403961019	TSS1500	S_Shore	SLC6A9	cg12133952;cg04833514;cg04093149;cg18183642
6	158066609	158066900	292	*	3	-0.0420059727542265	0.011120714867029	-3.77727270741981	0.00110519370086527	0.0102747887835388	Body		ZDHHC14	cg17310882;cg17852032;cg23206115		7	75624427	75624699	273	*	3	0.0927590941928107	0.0196516912514855	4.72015833170588	0.000116350565472961	0.00193139207451184	TSS1500	S_Shore	TMEM120A	cg06293365;cg15507475;cg03214087
21	27372387	27372461	75	*	4	-0.0432759509366884	0.0114677495683465	-3.77370910297339	0.00111460690521818	0.0103401034858726	Body		APP	cg24168308;cg11321156;cg23269692;cg18274664		1	3308286	3308568	283	*	3	0.0739736699659745	0.0156825510113587	4.71694113492097	0.000117244263593472	0.00194261178832339	Body	N_Shore	PRDM16	cg00087546;cg10956857;cg10573643
11	121023627	121023720	94	*	3	-0.00893871451637877	0.00237101928118146	-3.76998811748366	0.00112452053276257	0.0104126319819296	Body		TECTA	cg13659360;cg24327383;cg13751188		6	13924355	13924425	71	*	3	0.0712982868873023	0.0151226403502699	4.71467185861031	0.000117878803037303	0.00195077217350455	TSS1500	N_Shore	RNF182	cg23626546;cg12646820;cg26890706
15	78286521	78286614	94	*	3	-0.0249346204749849	0.00661785349565716	-3.76778066957024	0.00113044291525362	0.010453782514617	Body;TSS200		LOC91450	cg20329220;cg00910893;cg18026626		6	30876795	30876992	198	*	4	0.0380503054082456	0.00807509561463809	4.71205633023962	0.00011861446107237	0.00195836352355468	5'UTR;Body	S_Shore	GTF2H4	cg12475182;cg08329753;cg24677671;cg20621945
19	15292440	15292775	336	*	5	-0.00997296034284104	0.00264707783635124	-3.76753573540092	0.00113110195117766	0.010458298900758	Body	Island;S_Shore	NOTCH3	cg17519949;cg01643250;cg15205568;cg05682965;cg26880200		16	50727221	50727439	219	*	3	0.0228041274364278	0.00484018284617299	4.71141858916724	0.000118794536864147	0.00196080839871669				cg09559780;cg01902066;cg07038098
20	55667128	55667544	417	*	4	-0.0177581669038361	0.00472191152954122	-3.760800428542	0.00114937415587422	0.0105867082193463		Island;S_Shore		cg10304516;cg06499892;cg16904551;cg19400520		5	3310882	3311367	486	*	3	0.0788835161771787	0.0167598361642289	4.7066997197468	0.000120135578337349	0.00197761727079656				cg00125601;cg13325904;cg09651038
15	25422945	25423404	460	*	3	-0.025452102749787	0.00676905838767218	-3.760065476188	0.00115138559836456	0.0105983938241418	TSS1500		SNORD115-9;SNORD115-5;SNORD115-12;SNORD115-10	cg07632934;cg05421651;cg18076399		10	8117354	8117508	155	*	3	0.073823667844591	0.0156882392875631	4.70566941843594	0.000120430401700724	0.00198155563289102				cg04249642;cg07441319;cg03479211
12	19557038	19557137	100	*	3	-0.0121511477607432	0.00323453711915265	-3.75668830287731	0.00116067322848704	0.0106556016314715				cg18715236;cg27432864;cg17410412		17	42218908	42218924	17	*	3	0.0668197010320347	0.0142028034357519	4.70468392626159	0.000120713085654314	0.00198513623108011	TSS1500	N_Shore	C17orf53	cg08875884;cg25425074;cg26930078
12	129417324	129417818	495	*	5	-0.0394336949031397	0.0104969861800941	-3.7566682690237	0.00116072854456465	0.0106556016314715	Body		GLT1D1	cg16287252;cg21486646;cg22169384;cg01866431;cg04873833		2	161265247	161265366	120	*	4	0.0846355655977812	0.0179941856002678	4.70349519994512	0.000121054957075582	0.00198936747881296	Body	S_Shore	RBMS1	cg03157115;cg19506623;cg18852574;cg02696675
2	128366324	128366594	271	*	3	-0.0418514745292129	0.0111419466796741	-3.7562084734763	0.00116199881710211	0.0106630036191643	Body		MYO7B	cg24882192;cg22903402;cg16122707		6	31681562	31681882	321	*	3	0.0612500120984483	0.0130316908099856	4.70008174622401	0.000122042086370676	0.00200165351989528	Body;TSS1500;TSS200		LY6G6E;LY6G6D	cg03926852;cg02117884;cg13123009
7	96654786	96654931	146	*	4	-0.0337792293256446	0.00901452454175571	-3.7472003286671	0.00118716480421504	0.0108457606826421	TSS1500	S_Shore	DLX5	cg16876790;cg10243939;cg17083494;cg04737114		5	176270730	176270936	207	*	3	0.0678463707292387	0.0144398966949421	4.69853574181062	0.000122491839314302	0.00200688175766247	Body		UNC5A	cg01476678;cg25667000;cg23292965
10	1789212	1789454	243	*	3	-0.010691903430219	0.00285847574719037	-3.74042125098601	0.00120645830561473	0.0109805562898875				cg00924144;cg20249949;cg06412320		7	156259194	156259219	26	*	3	0.0820637716559013	0.0174851820983771	4.69333239963902	0.00012401787677261	0.00202305055501156				cg23238315;cg19351954;cg15651925
12	130931884	130932128	245	*	3	-0.022741962791226	0.00608813139678309	-3.73545860117977	0.00122077848071194	0.0110759921981499	Body	N_Shelf	RIMBP2	cg13649681;cg12901574;cg02126688		3	101396658	101396897	240	*	3	0.0430232005944808	0.00917263313011542	4.69038715319681	0.000124890142220911	0.00203205103173402	TSS1500;Body	S_Shore	ZBTB11;LOC100009676	cg02395779;cg05405742;cg05890243
1	60280088	60280322	235	*	4	-0.0257914395214472	0.00690717461007011	-3.73400717043483	0.00122499839474564	0.01110477171184	TSS1500	N_Shore	HOOK1	cg26254792;cg11824172;cg16378352;cg03897136		19	52227967	52228400	434	*	4	0.0801221245266332	0.0170827380398062	4.69023902022806	0.000124934176389726	0.00203240778064401	TSS1500		HAS1	cg06416764;cg13300756;cg14141399;cg15131156
10	5550470	5550533	64	*	3	-0.0108657351306625	0.00291701563262242	-3.72494922863821	0.00125166139893216	0.0112900141589136		N_Shelf		cg05358397;cg25449970;cg02871210		5	137593418	137593583	166	*	4	0.0581946778951791	0.0124201467254733	4.68550647439808	0.00012634924850319	0.00204890161232563	Body	Island	GFRA3	cg01759672;cg22657492;cg22695379;cg22929099
13	28494002	28494497	496	*	8	-0.00876248353548623	0.00235240043132289	-3.72491154941618	0.00125177350136891	0.0112900141589136	TSS200;5'UTR;1stExon	Island	PDX1	cg07624639;cg26793256;cg26731781;cg04408488;cg04633225;cg26344532;cg17740399;cg11153912		5	169780747	169780916	170	*	3	0.0734844659590736	0.015687086685981	4.68439216471877	0.000126684780765792	0.00205195721183887	TSS200;1stExon		KCNIP1	cg10608615;cg22464105;cg26513304
16	85116332	85116513	182	*	4	-0.0494684443964313	0.0132942750607851	-3.72103361561633	0.00126336428508639	0.0113629240823646	Body		KIAA0513	cg10328171;cg03543954;cg06759971;cg10211873		11	125366499	125366590	92	*	4	0.0693353591301696	0.0148123464262074	4.68091665797763	0.00012773708052772	0.00206412479247197	TSS1500	S_Shore	FEZ1	cg05390307;cg23366166;cg26827653;cg19433435
5	142077896	142078020	125	*	3	-0.0288758379074047	0.00776149489603048	-3.72039643061196	0.00126527889348878	0.0113758878185259	TSS1500		FGF1	cg23051887;cg14825736;cg18808506		1	209527491	209527581	91	*	3	0.085916641036749	0.0183923378079892	4.67132791566219	0.000130686248018826	0.00209776871612478				cg17822955;cg24997231;cg06155620
2	240270793	240271276	484	*	6	-0.0474963195520528	0.0127678441896207	-3.71999523542619	0.0012664858727334	0.0113832042469148	Body		HDAC4	cg04869380;cg19770748;cg01641368;cg16299358;cg03585122;cg22009751		13	43702794	43703025	232	*	3	0.103858915675765	0.0222866477943684	4.66014075486081	0.000134213921516781	0.00214112255064241				cg06508623;cg01403655;cg16760130
5	76010444	76010658	215	*	4	-0.088040000983062	0.0236732685069535	-3.71896263319964	0.00126959765082417	0.0114048221698173	TSS1500	N_Shore	F2R	cg14714391;cg26594335;cg19735421;cg03043127		5	3428598	3428696	99	*	3	0.0475055511711044	0.0101951882704222	4.65960509124927	0.000134385221409205	0.00214292562212272				cg22983282;cg07273051;cg17210933
2	168401330	168401402	73	*	3	-0.00878033907089808	0.00236197591406422	-3.7173702824894	0.00127441106632014	0.0114316889315039				cg20398560;cg07855447;cg22687547		2	236100688	236100751	64	*	3	0.08658296259846	0.0185827261988654	4.65932509965877	0.000134474847613352	0.00214342531489755				cg01780171;cg24152976;cg25730564
11	66676295	66676634	340	*	3	-0.0153476546800049	0.00412912116092478	-3.7169300879918	0.00127574488160334	0.0114403265124435	5'UTR;TSS1500		PC	cg04420547;cg03626668;cg23038824		12	16512895	16513009	115	*	3	0.0435317693799037	0.0093430209879669	4.65928198555578	0.000134488653927624	0.00214345955465317	Body		MGST1	cg00874480;cg15284911;cg04885072
11	2466788	2466909	122	*	3	-0.0486396445904516	0.0130962570235028	-3.71401114861764	0.00128462441479878	0.0115001343986994	Body	Island;S_Shore	KCNQ1	cg13071812;cg05418487;cg12578166		17	3705631	3705875	245	*	3	0.0825161968697096	0.0177135184513361	4.658374173172	0.000134779692252054	0.00214623760936864	TSS1500		ITGAE	cg24667510;cg11239575;cg06468347
4	699288	699691	404	*	6	-0.00495172884200785	0.0013347331886679	-3.70990163730762	0.00129722933408547	0.0115887123140576	TSS1500;TSS200;1stExon;5'UTR	N_Shore;Island	PCGF3	cg23986975;cg03683031;cg19390329;cg07759561;cg07416975;cg12796272		6	43214396	43214850	455	*	4	0.0555334125626521	0.0119283461384443	4.65558359206826	0.000135678314046246	0.00215830413066524	5'UTR;Body	Island;S_Shore	TTBK1	cg25521481;cg23146472;cg24787138;cg18956706
1	1101302	1101462	161	*	4	-0.0407273099074711	0.0109867754603013	-3.70693931578303	0.00130639125877904	0.0116490513821163	TSS1500	S_Shore	MIR200B	cg22109930;cg13449535;cg07123481;cg14144728		11	57519282	57519659	378	*	8	0.0625427270750679	0.0134433043707513	4.65233289005511	0.000136732721122894	0.00216925889834621	TSS200;TSS1500	N_Shore	BTBD18	cg24670445;cg22585255;cg01270709;cg06737912;cg12734107;cg00684594;cg12116851;cg15714692
16	85518792	85519061	270	*	4	-0.0421294892083238	0.0113922130427974	-3.69809527350437	0.00133412635730792	0.0118349482740652		N_Shore		cg16739544;cg09274827;cg04718447;cg26512925		10	22843607	22843938	332	*	3	0.0847582144401138	0.0182280124104234	4.6498879050382	0.000137531221915136	0.00217816805324274	Body		PIP4K2A	cg07171687;cg17277615;cg03885270
16	367990	368066	77	*	3	-0.0363079038704809	0.00982369176857159	-3.69595308218432	0.00134093135213304	0.0118838473668094	Body		AXIN1	cg03431067;cg03660377;cg03316628		15	31355304	31355430	127	*	3	0.0768476761936955	0.0165482422088396	4.64385734894827	0.000139520873407762	0.0022000144308643	Body		TRPM1	cg20640374;cg24957518;cg12241333
21	38580129	38580486	358	*	3	-0.0690004036187696	0.0186727629070204	-3.69524338537108	0.0013431933637667	0.0118966569554853	TSS1500		DSCR9	cg01329690;cg11399508;cg01262913		19	1280841	1281113	273	*	3	0.0609423400968615	0.0131309579721861	4.6411191191038	0.000140433843941543	0.00221099726950232		Island		cg06547984;cg03256597;cg00832567
16	1160613	1160722	110	*	4	-0.0146306653694249	0.00395971585245713	-3.69487759086201	0.00134436072960466	0.0119046155412946				cg01714083;cg06785359;cg26917697;cg05552957		19	18873037	18873268	232	*	3	0.0811892366329755	0.017506411450593	4.63768584795975	0.000141587063461606	0.00222458177243099	Body	Island	CRTC1	cg01874562;cg23973524;cg21473814
7	74064549	74064585	37	*	3	-0.0073190562924779	0.00198783583990884	-3.68192188989486	0.00138635901363876	0.0121929960243295				cg20544372;cg22088219;cg19051416		4	186960904	186961192	289	*	4	0.094873443746222	0.0204714707700323	4.63442245122442	0.000142692067730289	0.00223604743773294				cg06759874;cg04789475;cg11426170;cg01394884
17	73840659	73840922	264	*	5	-0.0158312906694872	0.00430107445760307	-3.68077577487691	0.00139013614239713	0.0122180334148379	5'UTR;1stExon;TSS200		UNC13D	cg21333665;cg15177359;cg09177080;cg15936999;cg01574231		3	145879568	145879710	143	*	5	0.0578636343745881	0.0124867220991384	4.63401314733997	0.000142831272169675	0.00223743843144282	TSS1500	S_Shore	PLOD2	cg18532215;cg24790788;cg10557828;cg02802029;cg06180356
20	31366437	31366486	50	*	3	-0.0597357962814134	0.016240797481365	-3.67813196057369	0.00139888787422998	0.0122714884139534	5'UTR;TSS1500		DNMT3B	cg24403338;cg17475857;cg00300969		8	141537675	141538019	345	*	3	0.0738018433769317	0.0159273137588521	4.63366544379865	0.000142949633785692	0.00223891104167336				cg10794991;cg19515398;cg12793826
11	45420355	45420442	88	*	3	-0.0263984606372564	0.00719167988008163	-3.67069461898195	0.00142380025923607	0.0124380632045801				cg01206697;cg19780250;cg21493660		16	78539954	78540172	219	*	3	0.0812855642158326	0.0175455931960309	4.63281938134875	0.000143238054504388	0.00224285517485286	Body		WWOX	cg09437479;cg16747717;cg02748089
1	34098656	34099118	463	*	4	-0.0263015540680016	0.00717591744315661	-3.66525315771078	0.00144230409838765	0.0125659308464799	Body	N_Shore;Island	CSMD2	cg21204965;cg16593910;cg25104186;cg21787078		7	45187902	45188275	374	*	3	0.0646540473146072	0.0139576795965091	4.6321486940263	0.000143467106798833	0.00224563428375307				cg22500876;cg14833891;cg02652018
7	26191458	26191599	142	*	3	-0.0486077161395319	0.0132632303545947	-3.66484746475755	0.00144369313735846	0.0125727537202344	TSS1500	N_Shore	NFE2L3	cg16882373;cg18844118;cg13118545		20	327607	327811	205	*	4	0.015363302750774	0.0033166886414472	4.63212089274392	0.000143476609419432	0.00224563428375307	1stExon;5'UTR	Island	NRSN2	cg20331595;cg21207028;cg08713365;cg07611334
19	427022	427263	242	*	3	-0.0667078760508258	0.0182319126117626	-3.65885233608394	0.00146437422663179	0.0127017210423312	Body	Island	SHC2	cg07908805;cg02194396;cg25264268		20	30406997	30407261	265	*	7	0.0553726481778953	0.0119582184635897	4.63050983275589	0.000144028362458915	0.00225158665873086	TSS200;5'UTR;1stExon	N_Shelf	MYLK2	cg00885918;cg08726417;cg17643662;cg05152503;cg23827284;cg09467345;cg23476802
7	4198564	4198621	58	*	3	-0.0118476591142076	0.00324723433331841	-3.64853838623351	0.00150063993496049	0.0129424034994793	Body		SDK1	cg10485243;cg19529957;cg06542140		4	1765091	1765550	460	*	3	0.0183725494864731	0.00397027193650873	4.62752924239973	0.0001450547921179	0.00226339888177926		Island;S_Shore		cg09363342;cg04675539;cg13283739
13	112255453	112255534	82	*	3	-0.00677908998864935	0.00186046237485867	-3.64376623803763	0.00151771809899462	0.0130445194011174				cg06112554;cg25128696;cg10203588		10	95198200	95198374	175	*	3	0.0973099460529371	0.0210315639956908	4.62685257610301	0.000145288841112993	0.0022651638118858	Body		MYOF	cg27481499;cg26581982;cg20621765
7	158267256	158267589	334	*	3	-0.0160564260912678	0.0044098123378495	-3.64106788705161	0.00152745942597554	0.0131097545794248	Body		PTPRN2	cg17646855;cg23808337;cg09220440		17	33817136	33817217	82	*	3	0.0533777308189334	0.0115365262471676	4.62684604319595	0.000145291102603459	0.0022651638118858	Body	S_Shelf	SLFN12L	cg11855615;cg03794801;cg03677056
19	4639844	4640159	316	*	4	-0.0500606975775521	0.0137510676973676	-3.6404953185661	0.0015295343744813	0.0131238874630277	TSS200;5'UTR;1stExon	S_Shore	TNFAIP8L1	cg15231794;cg11654922;cg08692006;cg02436098		5	92918910	92918927	18	*	3	0.0387690780689228	0.00838534988390027	4.623429982732	0.000146478507838899	0.00227865233714799	TSS200	N_Shore	NR2F1	cg11904056;cg03086663;cg07875786
7	62809321	62809620	300	*	3	-0.0245151127862717	0.00674353270098932	-3.63535165814131	0.00154829973035517	0.0132502718359417	TSS200;Body	N_Shore;Island	LOC100287834;LOC100287704	cg01933559;cg02643647;cg26948064		17	38249266	38249729	464	*	6	0.0564084012794944	0.0122078249701941	4.62067578927597	0.000147442966192083	0.0022890609196412	3'UTR;Body	Island;S_Shore	NR1D1;THRA	cg24975211;cg09304381;cg14829516;cg01341751;cg02030908;cg13442333
4	7762596	7762705	110	*	3	-0.010862460089045	0.00298858490682699	-3.63464998576127	0.00155087714045569	0.0132673888036033	3'UTR;Body		AFAP1;LOC84740	cg17282027;cg06923440;cg17270894		11	68564292	68564477	186	*	3	0.0258156635593706	0.00558787690727239	4.61994134583969	0.000147701230866387	0.00229069596000532	Body		CPT1A	cg04732324;cg26906629;cg06042565
11	30040152	30040572	421	*	3	-0.0533596430715518	0.0146895246788814	-3.63249623374573	0.00155881483668334	0.0133136125357812		Island;S_Shore		cg21039380;cg05316605;cg25217966		6	168559427	168559503	77	*	3	0.0880402525664099	0.0190730716328926	4.61594515351053	0.000149114485315538	0.00230735904356417				cg14330460;cg14972139;cg06515328
1	223302710	223303049	340	*	3	-0.0301712502746622	0.00832367409274064	-3.62475151459565	0.00158769054239399	0.0134937916809512	5'UTR		TLR5	cg23035715;cg16585333;cg15448366		10	50143337	50143517	181	*	5	0.085696108691787	0.0185658068015747	4.61580310555201	0.000149164970537082	0.00230775179383855	Body		WDFY4	cg00386007;cg18603473;cg23837220;cg11509088;cg05096756
6	31690986	31691252	267	*	6	-0.0591256853354076	0.0163148395411753	-3.62404332486302	0.00159035714873499	0.0135095995411561	TSS200;TSS1500;1stExon;Body	N_Shore	C6orf25;LY6G6C	cg02108998;cg01339648;cg14437986;cg18718647;cg16063587;cg15973098		2	74210857	74210960	104	*	3	0.0570975056868834	0.0123910522007414	4.60796264609934	0.000151978412079294	0.00233829279217464		N_Shore		cg02251243;cg19445690;cg05981785
10	124266269	124266386	118	*	3	-0.00880044513602343	0.00242914140554418	-3.62286243029642	0.00159481349209111	0.0135349341692384	Body		HTRA1	cg06777002;cg09553346;cg07863439		1	204346643	204346839	197	*	3	0.0572879165520792	0.0124404156440096	4.60498412524223	0.000153061168396561	0.00235101698915817		N_Shore;Island		cg02736228;cg24734365;cg08784911
4	188686664	188686763	100	*	3	-0.0195602349328861	0.00540579849811258	-3.61838032618409	0.00161183990705509	0.013644165445269				cg26383935;cg02350740;cg21447170		13	112927190	112927331	142	*	3	0.0483075851499753	0.0104942167583119	4.60325780022729	0.000153692277364461	0.00235913411453936				cg09473364;cg14840848;cg07402939
3	121379745	121379791	47	*	3	-0.0735533989402777	0.0203424604582538	-3.6157572527287	0.00162188729274026	0.0137052383378955	1stExon;5'UTR;TSS200		HCLS1	cg06577710;cg00141162;cg02167021		4	57458636	57459096	461	*	5	0.0568344143430624	0.0123558754126318	4.59978855767343	0.00015496849724612	0.00237541902377446		Island;S_Shore		cg20334116;cg03921860;cg19570775;cg20535425;cg23998654
16	2094602	2094700	99	*	3	-0.0373833997599021	0.0103457643659711	-3.61340143052765	0.00163096359641259	0.0137641284227496	Body	N_Shelf	NTHL1	cg27370991;cg04119529;cg03393889		11	3253581	3254065	485	*	9	0.055582985584222	0.0120887928703055	4.59789378315464	0.000155670022667221	0.00238213355785041	5'UTR;1stExon;TSS200;TSS1500	N_Shore;Island	MRGPRE	cg13016308;cg09148649;cg22311230;cg05382497;cg24728050;cg02475301;cg16405908;cg16851282;cg23683010
7	21260273	21260496	224	*	3	-0.00915832400274594	0.00253486951150486	-3.61293706093335	0.00163275857498156	0.0137717845140625				cg00755729;cg20458353;cg20358313		4	2627014	2627246	233	*	6	0.0641994872937609	0.0139663448059784	4.59672793315826	0.00015610325776194	0.00238691473083528	TSS200;1stExon;5'UTR		FAM193A	cg25790133;cg05083414;cg05949640;cg14549256;cg20163033;cg00097088
20	52199520	52199778	259	*	5	-0.0292147326466723	0.00809009701161334	-3.6111721039605	0.00163959863321455	0.0138100897981549	5'UTR;1stExon;TSS200	S_Shore	ZNF217	cg17098965;cg09029902;cg22164891;cg20979153;cg09228833		1	1229105	1229589	485	*	5	0.0612652526642114	0.0133299934021492	4.59604523542626	0.000156357514723451	0.00238947188924769	Body	Island	ACAP3	cg06818047;cg22161575;cg03003335;cg01937247;cg01515136
12	108603943	108604021	79	*	3	-0.0106042618553154	0.00294065103825064	-3.60609324852898	0.00165943955716629	0.0139354570905745	Body		WSCD2	cg00203347;cg22434835;cg10955208		11	2193034	2193293	260	*	5	0.0710841195576789	0.0154824702398605	4.59126473078364	0.000158149638897745	0.00240745441779272	5'UTR;1stExon;TSS200;TSS1500		TH	cg05912121;cg08573687;cg25011257;cg05141787;cg21644468
1	2137307	2137665	359	*	3	-0.0372477117806042	0.0103550961258104	-3.59704162356958	0.00169538851669872	0.0141618408409644	5'UTR	Island;S_Shore	C1orf86	cg06203364;cg03665132;cg14076971		1	57285156	57285466	311	*	5	0.0574667749975465	0.0125267652066916	4.58751912799072	0.000159568236722038	0.00242303075945468	1stExon;5'UTR;TSS200		C1orf168	cg24496745;cg16347256;cg05866021;cg24690588;cg05374238
4	2361851	2361926	76	*	3	-0.00997515066434129	0.00277887337322747	-3.58963843421043	0.00172535996260704	0.0143630787541867	Body		ZFYVE28	cg23041103;cg25388823;cg05664421		7	129793013	129793333	321	*	4	0.0692423048117408	0.0150946137143999	4.58721939639206	0.000159682308243005	0.00242402977000254				cg01935436;cg21388543;cg27134084;cg09956592
16	50699167	50699456	290	*	3	-0.0424855880680989	0.0118367284024562	-3.58930158938873	0.00172673600234485	0.0143712803700658				cg06731639;cg02304226;cg06685766		4	2435698	2435944	247	*	3	0.0175146730820114	0.00382004007286506	4.58494485605625	0.000160550630007715	0.00243473097019041		S_Shelf		cg13134950;cg27416412;cg01345586
11	2043711	2044066	356	*	3	-0.0288989749746758	0.00805686248264752	-3.58687703022324	0.00173667246560208	0.0144343774175278				cg16498504;cg07056289;cg26441627		2	879464	879563	100	*	3	0.0592867301283448	0.0129387683548866	4.58209997290459	0.000161643378528524	0.0024482733283529				cg00573410;cg13293488;cg21938541
10	131686103	131686574	472	*	6	-0.00677286898100971	0.00188977738819232	-3.58395069351969	0.00174874034662553	0.014508445078752	Body	N_Shore;Island	EBF3	cg15069620;cg03128163;cg19888088;cg03879918;cg05734295;cg09515665		15	69755671	69755745	75	*	3	0.0404583669904036	0.00884486910203844	4.57421885204377	0.000164709859189023	0.00248061844697203				cg07971863;cg07469063;cg10394898
20	32307885	32308323	439	*	8	-0.0131873292883785	0.00368079271553486	-3.58274162865003	0.00175375046205228	0.014541736724415	Body;1stExon;5'UTR;TSS200	Island;S_Shore	PXMP4	cg27361727;cg18669346;cg27194921;cg25092328;cg20588982;cg06231372;cg25358761;cg12297619		19	16629967	16630285	319	*	5	0.0150993231150316	0.00330123590958681	4.57383947362956	0.000164858940805492	0.00248184721178719	3'UTR;Body	Island;S_Shore	CHERP;C19orf44	cg14926286;cg00678398;cg18098743;cg25453122;cg10396588
7	1265197	1265635	439	*	4	-0.008758554923115	0.00244574386584895	-3.58114152729349	0.00176040268361701	0.0145894017131909		Island;S_Shore		cg02425263;cg21768566;cg14464509;cg03196269		15	50474069	50474232	164	*	6	0.0358292466611253	0.00783386013707242	4.57363879801344	0.000164937853780588	0.00248262864169015	TSS1500;TSS200	N_Shore	SLC27A2	cg02365220;cg25417405;cg25150243;cg24717159;cg16897014;cg14920199
5	172721020	172721147	128	*	3	-0.00717868629766839	0.00200537681118359	-3.5797194111522	0.00176633579941101	0.0146253876939387		Island		cg03556369;cg16523621;cg25943061		3	192289245	192289293	49	*	3	0.0891445867060822	0.0195135338759088	4.56834662921507	0.000167032706504005	0.00250738621694316	Body		FGF12	cg17611045;cg14463292;cg07620573
6	31680112	31680228	117	*	3	-0.037731110292219	0.010541052751073	-3.57944421522588	0.00176748619705435	0.0146323257074	Body		LY6G6E	cg27198696;cg20133890;cg14258501		2	241936844	241937034	191	*	3	0.0669031191270847	0.014659017679945	4.56395650703218	0.000168790801239991	0.00252696913322885	TSS1500	N_Shore	SNED1	cg16937168;cg03785076;cg21304158
19	43979372	43979614	243	*	4	-0.00965496764094221	0.00269804893855179	-3.57849981999386	0.00177143965041342	0.0146551081121923	3'UTR;Body	Island	PHLDB3	cg02247591;cg11452571;cg08651867;cg22975160		3	48471575	48471901	327	*	5	0.0550393677690903	0.0120602203274465	4.56371163002988	0.000168889412745829	0.00252762218461827	TSS1500;TSS200	S_Shore	PLXNB1	cg02979520;cg12030667;cg01313363;cg08534147;cg01189606
11	69001490	69001551	62	*	3	-0.0153828054540494	0.00430110454650274	-3.57647792275992	0.00177993306312724	0.0147140486144235				cg21052025;cg21205288;cg03866600		4	6052527	6052554	28	*	3	0.0673283025720421	0.0147663061137515	4.5595900595167	0.000170557889009822	0.00254596110379612	Body		JAKMIP1	cg18680626;cg09199014;cg22231101
17	32905661	32906064	404	*	3	-0.0275582464839231	0.00770653051411353	-3.57596021107731	0.00178211426004398	0.0147256165086457	Body;1stExon	N_Shore;Island	C17orf102	cg13165009;cg19024969;cg23742111		10	3190293	3190457	165	*	3	0.0301015331325014	0.00661575574971832	4.549976491164	0.000174514368985951	0.00258996201288824	Body		PITRM1	cg00423195;cg10153082;cg14995047
6	168748440	168748530	91	*	3	-0.0128679167496399	0.00359972116575725	-3.57469819386218	0.00178744235735921	0.0147562913376906				cg14620138;cg05923105;cg02840092		12	57915555	57915636	82	*	4	0.0667821602914489	0.0146863557925357	4.54722473259095	0.000175663768448404	0.00260273711041624	TSS1500	N_Shore	MBD6;DDIT3	cg13812230;cg19520710;cg14315430;cg09687907
7	139320346	139320507	162	*	3	-0.0762735455820517	0.0213376515372338	-3.57459889383589	0.0017878622558649	0.014758432474344	Body		HIPK2	cg15039797;cg19246654;cg24038192		4	106631463	106631934	472	*	4	0.0514708841579433	0.0113209496257948	4.54651649015969	0.000175960829219264	0.00260524900140317	5'UTR;TSS1500;TSS200	S_Shore	GSTCD	cg06273422;cg25561576;cg06677089;cg24315973
11	70805455	70805627	173	*	3	-0.0123052883720643	0.00344723480289522	-3.56961131911568	0.00180907799946523	0.014884112941499	Body		SHANK2	cg27092975;cg13200739;cg12887832		17	33825172	33825374	203	*	3	0.071205139175248	0.0156647348552424	4.54556938456053	0.000176358867290177	0.00260903800365335	Body		SLFN12L	cg07895132;cg03182688;cg24895173
10	93390311	93390387	77	*	3	-0.00986426491967566	0.00276584683489207	-3.56645378740236	0.00182263712614402	0.014970213954689	Body	N_Shelf	PPP1R3C	cg18354248;cg24288527;cg14037652		14	98629206	98629374	169	*	3	0.0882859387828717	0.0194300408886453	4.54378553750059	0.000177111022549914	0.00261637919773459				cg03018931;cg16135936;cg21045915
6	25027586	25028080	495	*	5	-0.0368885942156091	0.0103435290647845	-3.56634510180861	0.00182310562169383	0.0149720554091034				cg24994319;cg06657721;cg06008435;cg11435441;cg06019763		14	99827979	99828141	163	*	3	0.0434274946387327	0.00956332540275493	4.54104538011668	0.000178272695406918	0.0026288242700169				cg05344955;cg20096365;cg16716659
7	3280545	3280668	124	*	3	-0.0137881961144411	0.00387166074605558	-3.56131309502993	0.00184492660688642	0.0151060450621959				cg19159527;cg24998357;cg22897795		10	134650068	134650467	400	*	3	0.0484607745688056	0.0106733978318061	4.54033245386914	0.000178576190742126	0.00263189097023299				cg27165033;cg10888902;cg25403174
15	97311973	97312155	183	*	3	-0.030527170807874	0.00858966506676432	-3.55394192562778	0.00187735585390958	0.0152986778629537				cg15561305;cg12306333;cg06317803		17	71548560	71548861	302	*	3	0.0803181862620024	0.0177060035565577	4.53621202579367	0.000180340483665206	0.00265233297192972	Body		SDK2	cg22190538;cg05552184;cg13699963
8	1913086	1913424	339	*	5	-0.0138662997261953	0.00390380703668054	-3.55199414210443	0.00188601831687456	0.015357016905325				cg25058438;cg04854911;cg18168520;cg00667680;cg26342552		2	124445381	124445492	112	*	3	0.0545414945335688	0.012026388929731	4.53515139517352	0.000180797457465815	0.00265796748931121				cg24533060;cg24083720;cg23612095
17	35414114	35414365	252	*	3	-0.012486742917683	0.00351848743603564	-3.54889512743354	0.00189988179856729	0.0154418623227436	3'UTR		AATF	cg20151045;cg18103097;cg18758339		6	15496979	15497413	435	*	4	0.0119945256668218	0.00264658385299318	4.53207845776602	0.000182128022729125	0.00267011212271383	Body	Island;S_Shore	JARID2	cg09524334;cg24192845;cg04892552;cg24949575
5	177740069	177740217	149	*	3	-0.033829208432931	0.00953891945131566	-3.54644030758275	0.00191093456022282	0.0155130559323562	Body		COL23A1	cg17590710;cg03842822;cg03727213		7	907797	908060	264	*	4	0.0495542048708595	0.010955732331642	4.52313030026653	0.000186058894737869	0.00271389149762871	Body	S_Shore;S_Shelf	UNC84A	cg26987690;cg17716699;cg01438685;cg01966674
14	59295079	59295237	159	*	3	-0.0137238462291297	0.00387087107376044	-3.54541548080996	0.00191556750317056	0.015542556291502				cg01191048;cg01079599;cg24029028		5	108082637	108082959	323	*	3	0.0554838812167438	0.0122679375067675	4.52267393652248	0.00018626164420503	0.0027166333207911	TSS1500	N_Shore	FER	cg02459827;cg08894663;cg11403831
17	48351608	48352008	401	*	3	-0.0368225312967341	0.010392913037781	-3.54304237540278	0.00192633806341922	0.0156084703742228	TSS200;5'UTR;1stExon;Body	S_Shore	TMEM92	cg26735886;cg01734062;cg25949363		7	98335163	98335488	326	*	5	0.073096898633358	0.016167189843466	4.52131133122684	0.000186868334247579	0.00272332158104199				cg02888048;cg06900216;cg11086695;cg26698749;cg11323381
1	6500968	6501240	273	*	3	-0.0299840460056998	0.00846361238088103	-3.54270075900836	0.00192789341632481	0.0156177544779724	Body	Island;S_Shore	ESPN	cg24470693;cg04871364;cg24050109		2	127782552	127782813	262	*	3	0.0691486257871865	0.0152956038934813	4.5208169790966	0.000187088931891279	0.002726320355758		N_Shore;Island		cg02458875;cg19153828;cg19590598
14	48095772	48096041	270	*	4	-0.0109017142845479	0.00307843089659617	-3.54132174823283	0.00193418450788708	0.0156533468719264	Body		MDGA2	cg23654002;cg14353218;cg05278500;cg04788987		17	79228937	79229385	449	*	3	0.0629880795883633	0.0139334637523303	4.52063325444319	0.000187170983156484	0.00272729987257631	Body		SLC38A10	cg21621482;cg02802072;cg03823431
12	16757954	16758267	314	*	6	-0.0562423325447912	0.0158940678099148	-3.53857383883231	0.00194678080277198	0.015734017830096	5'UTR		LMO3	cg01181415;cg10143811;cg09526758;cg01787574;cg14632140;cg13572309		7	100064485	100064671	187	*	3	0.0505195143073685	0.011176159801324	4.52029276651749	0.000187323140453466	0.00272930067997732	3'UTR;Body		TSC22D4	cg17069437;cg05967120;cg25797455
4	189191506	189191704	199	*	3	-0.0106106744017416	0.00300073687792289	-3.53602292817033	0.00195854623046568	0.0158089538759852				cg19632635;cg17827271;cg18143143		1	33231070	33231313	244	*	7	0.0671956870122559	0.0148752336545638	4.51728615312472	0.00018867214700946	0.00274395445950106	Body		KIAA1522	cg16007395;cg17327404;cg23097296;cg06786238;cg21167532;cg12478578;cg09804503
6	26364728	26365194	467	*	3	-0.0501960735320458	0.0142205799998293	-3.52981900405246	0.00198745275391141	0.0159880612821199	TSS1500		BTN3A2	cg23465465;cg14345882;cg02045355		17	39558496	39558556	61	*	3	0.0800419211728215	0.0177314180986003	4.5141297062495	0.000190098894615512	0.00276033743998684				cg19321887;cg01446571;cg25119946
2	1941133	1941559	427	*	4	-0.0166427839648202	0.00471730264983798	-3.52802972380664	0.00199586734679912	0.0160348776279283	Body	Island	MYT1L	cg04680209;cg02818910;cg20256649;cg05127036		10	106340169	106340238	70	*	3	0.0663737262581785	0.0147051631075554	4.51363414147215	0.000190323878519817	0.00276251345865438				cg08633345;cg18275228;cg14972210
10	134266555	134266933	379	*	3	-0.0115855951756926	0.00328568085814975	-3.52608657866327	0.00200504519425097	0.0160875236469469		N_Shore;Island		cg15734764;cg16894214;cg22623927		9	34457129	34457500	372	*	4	0.0807543087302971	0.0178952190202159	4.51261918834692	0.000190785498221333	0.00276731619068146	Body;TSS1500	N_Shore;Island	C9orf25;DNAI1	cg04021672;cg21236153;cg08578641;cg23579062
15	96596630	96596924	295	*	3	-0.0139273016908637	0.00395346478673623	-3.52280909079789	0.00202061946183588	0.0161758011359151				cg07921712;cg05104639;cg09398200		17	3600356	3600514	159	*	4	0.0649103453814069	0.0143842495862925	4.51259865813669	0.000190794847353762	0.00276731619068146	TSS1500	S_Shore	P2RX5	cg03828109;cg06066088;cg13246592;cg03317245
7	1792778	1793263	486	*	9	-0.0272676610333029	0.00774222742048904	-3.52194007646194	0.00202476882356427	0.0162019398151065				cg16861968;cg18297044;cg01862180;cg17681527;cg13827584;cg21483311;cg19319558;cg09158651;cg14146491		6	156885671	156886127	457	*	6	0.0222927609947785	0.00494087799502222	4.51190274628067	0.000191112027207349	0.00277045385242577				cg20675703;cg05946856;cg15940508;cg06010163;cg11199676;cg07537819
8	7441657	7441706	50	*	3	-0.0309663849692995	0.00879624761730027	-3.52040851014647	0.00203210212328778	0.0162471849141402	TSS1500		FAM90A7	cg06574881;cg12003496;cg19885587		10	49879704	49879914	211	*	3	0.0872423791829165	0.0193488870812143	4.50890941772147	0.000192482370480395	0.00278461060304942				cg23863328;cg07608867;cg04190888
22	30639611	30639979	369	*	4	-0.0218229907710724	0.00620089383119217	-3.51932985230239	0.00203728250570281	0.0162765708171908	3'UTR;Body	N_Shore;Island	LIF	cg02375178;cg07316313;cg15722603;cg23635663		1	62729257	62729423	167	*	3	0.0865245039757768	0.0191909686073458	4.50860536255879	0.000192622118269898	0.00278619385123006	Body		KANK4	cg07949011;cg11084571;cg01813393
17	855187	855312	126	*	3	-0.0493160610095362	0.0140148893137375	-3.51883342818813	0.00203967099940701	0.0162906981007808	Body		NXN	cg23090603;cg13417862;cg18720687		6	30122388	30122593	206	*	6	0.0819651703472041	0.0182108218471302	4.50090451904128	0.000196195742751309	0.00282730720075861	Body		TRIM10	cg02638136;cg15979214;cg08094206;cg07873154;cg24847621;cg11857238
11	56099655	56099968	314	*	3	-0.0182368276736557	0.00518514052360075	-3.51713277405862	0.00204787439848254	0.0163384742473682				cg13818664;cg21071075;cg03891574		4	8702279	8702535	257	*	4	0.0726502616965366	0.0161413453636875	4.50088019676321	0.000196207134613831	0.00282730720075861				cg15959921;cg17231293;cg07674095;cg18608749
7	158708190	158708338	149	*	3	-0.0280998771365796	0.0079917849731573	-3.51609524417399	0.00205289501442041	0.0163650374807632	Body		WDR60	cg05244737;cg18245976;cg00767679		5	169532686	169532943	258	*	7	0.0564046560590643	0.0125387277249855	4.49843535135298	0.000197355630192671	0.00283995459453424	TSS1500;TSS200;1stExon;5'UTR	N_Shore	FOXI1	cg08560074;cg01106114;cg11552829;cg19233472;cg08295639;cg03817107;cg16137007
19	11665102	11665451	350	*	3	-0.0308338262128337	0.00878203256888695	-3.51101251002781	0.00207766565567494	0.016518933985016	Body;5'UTR		ELOF1	cg20086579;cg23760945;cg03649060		5	33984768	33984930	163	*	3	0.0427580031467889	0.00950887670307408	4.49664082119877	0.000198202931253065	0.00284943253868616	5'UTR;1stExon;TSS200		SLC45A2	cg05018638;cg23430771;cg10752753
15	88798331	88798582	252	*	3	-0.0338930262018615	0.0096627363151975	-3.50760127320817	0.00209445467672427	0.0166156516399658	Body	N_Shore	NTRK3	cg05012697;cg10002133;cg11286436		11	131630464	131630648	185	*	3	0.0682471595304098	0.0151829963761847	4.49497305007983	0.000198993660418924	0.0028587885146869	Body		NTM	cg09294095;cg18009484;cg15277677
5	135467951	135468041	91	*	3	-0.0336551918648097	0.00960298377597113	-3.50465986926092	0.00210903826090937	0.0166987161179343	TSS1500;Body	N_Shore	SMAD5;SMAD5OS	cg15329133;cg26818820;cg05517233		2	42229025	42229179	155	*	3	0.077730054173148	0.017294347440804	4.4945352485375	0.000199201757329005	0.0028604988277277				cg19376973;cg27252766;cg27428208
13	106912494	106912912	419	*	3	-0.00919424059394609	0.00262729797492026	-3.49950431268655	0.00213484064244276	0.0168545888731915				cg26791961;cg27072218;cg05762221		6	31866508	31866825	318	*	4	0.0504609922549016	0.0112295706992929	4.49358159863396	0.000199655806127685	0.00286446555283943	TSS1500	N_Shore	EHMT2	cg03671710;cg02760218;cg09578086;cg19577206
6	27173574	27173991	418	*	5	-0.0669631079007421	0.0191368006009247	-3.4991798941306	0.00213647460945158	0.0168645923587136				cg16436711;cg19463976;cg06026136;cg13923648;cg06321998		7	27229028	27229163	136	*	3	0.0583831113851069	0.0129935711062744	4.49323060670477	0.000199823181097181	0.00286600282809474		Island;S_Shore		cg11582403;cg16709734;cg09600715
2	201980504	201980652	149	*	4	-0.0355042490769435	0.0101491107455502	-3.49826206128554	0.00214110402219732	0.0168931572937895	TSS1500;TSS200	N_Shore	CFLAR	cg18119407;cg03974286;cg01779076;cg10947827		22	45899292	45899736	445	*	3	0.0639187109303885	0.0142310595922411	4.49149344896549	0.000200653645747235	0.0028752224030427	Body	Island;S_Shore	FBLN1	cg08149253;cg04337944;cg07072704
2	238608549	238608716	168	*	3	-0.0139849203778577	0.00399829388606086	-3.49772197251756	0.00214383275148467	0.0169096072867962	Body		LRRFIP1	cg15674813;cg20023712;cg12251459		15	89438905	89438964	60	*	3	0.0183105761839564	0.00407949430408113	4.48844263997095	0.000202120519503459	0.0028894857783521	TSS200	S_Shore	HAPLN3	cg01647632;cg02071670;cg03628719
4	188078670	188078789	120	*	3	-0.0134523321779348	0.00384867523839259	-3.49531497065291	0.00215603539541144	0.01697454338907				cg13286525;cg14909626;cg04270982		12	124371660	124371801	142	*	3	0.0701416177153184	0.0156276820385503	4.48829311616998	0.000202192689198394	0.00289029277276687	Body		DNAH10	cg26639596;cg22457172;cg10902909
6	134212483	134212969	487	*	4	-0.0088504021848046	0.0025321794126049	-3.49517184317522	0.00215676314499679	0.0169788188857189	Body;3'UTR	N_Shore;Island	TCF21	cg01935747;cg00590324;cg23228540;cg25124633		11	843897	844284	388	*	5	0.0402131088173382	0.00895996103148751	4.48808969994618	0.00020229091239354	0.00289112853414487	TSS1500;5'UTR;TSS200;1stExon	S_Shore	TSPAN4;POLR2L	cg06179011;cg26071135;cg13104938;cg19303748;cg19386379
5	5033993	5034303	311	*	3	-0.0455439725022068	0.013032780571444	-3.4945706522519	0.00215982261042259	0.0169985371058468	TSS1500;TSS200		LOC340094	cg08596532;cg13453847;cg10435838		19	51815359	51815658	300	*	3	0.0677510216284108	0.0150999532902618	4.48683650379928	0.000202897099588034	0.00289743361810923	Body	Island;S_Shore	IGLON5	cg16980637;cg09928766;cg18568930
6	169682364	169682442	79	*	3	-0.00873973823313676	0.00250128168151413	-3.49410396187214	0.0021622005387128	0.0170106987097646				cg08417229;cg18332213;cg19390059		11	19367501	19367621	121	*	3	0.0366173670247156	0.00816517567557355	4.4845779784332	0.000203994191680239	0.0029077363929699		Island		cg05449100;cg18411500;cg00589305
4	187590495	187590579	85	*	3	-0.0285673429325283	0.00817689581551628	-3.4936660044414	0.00216443440162469	0.0170246307870936	Body		FAT1	cg15374133;cg08288016;cg01880399		17	48555514	48555610	97	*	3	0.0717019254687463	0.0159886142757225	4.48456159065769	0.000204002173889127	0.0029077363929699	TSS1500	N_Shore	RSAD1	cg24517066;cg07224067;cg00119314
10	102046685	102046768	84	*	3	-0.0180900240997937	0.00517846360986641	-3.49331876453224	0.00216620715739476	0.0170320168384982	TSS1500	S_Shore	BLOC1S2	cg26610808;cg15298486;cg23341182		19	52391480	52391789	310	*	3	0.0679438027893874	0.0151545766770412	4.48338506824282	0.000204576059159216	0.00291461833870239	TSS1500	S_Shore	ZNF577	cg22472290;cg13393830;cg25361850
10	134088053	134088195	143	*	3	-0.0166483760584061	0.00476601387602717	-3.49314468892898	0.00216709639781503	0.0170368892403425	Body		STK32C	cg11201761;cg03303006;cg27642928		2	198540518	198540621	104	*	3	0.056815887116294	0.0126773184216164	4.48169598859453	0.000205402798226716	0.00292345201108266	1stExon;5'UTR;TSS200		RFTN2	cg23334662;cg09096031;cg08373610
16	84059077	84059396	320	*	3	-0.0114008154078906	0.00326384682917521	-3.49306079745528	0.00216752507341472	0.0170390972262002	Body		SLC38A8	cg09892721;cg08854094;cg08089011		17	1358234	1358505	272	*	3	0.0644216326253659	0.0143773547535629	4.48077088794107	0.000205857021507136	0.00292923660067181	Body	N_Shore	CRK	cg22021934;cg06967127;cg09594075
12	21926447	21926524	78	*	3	-0.062433194040419	0.0178941576187993	-3.48902671868878	0.00218823728104989	0.0171681442920844	Body		KCNJ8	cg04027548;cg03352106;cg16739441		16	58718915	58718971	57	*	3	0.0624543595599677	0.0139410349879163	4.47989404044259	0.000206288484418602	0.00293492180273309	TSS1500	S_Shore	SLC38A7	cg07424912;cg06073139;cg04229059
6	93354290	93354486	197	*	3	-0.0208189168315523	0.00596855605639131	-3.48809940542634	0.00219302578710448	0.0171935537997689				cg00936007;cg18052106;cg07630035		13	112788517	112788669	153	*	3	0.078746537978351	0.0176143856437484	4.470581010942	0.000210927536678004	0.00298475532718241				cg13941474;cg19511444;cg21719492
19	2041905	2041960	56	*	3	-0.0342274106316081	0.00982020224844603	-3.48540791377533	0.00220698256867938	0.0172816698507165	Body	Island	MKNK2	cg22580935;cg26647303;cg00434573		1	46807113	46807522	410	*	3	0.0533162817827776	0.0119343780364302	4.46745373910794	0.000212508705948151	0.0030025081201046	Body	S_Shore	NSUN4	cg17806798;cg04241075;cg06741803
4	159131339	159131785	447	*	6	-0.00993840224799643	0.00285322105477951	-3.4832219646453	0.00221838197093089	0.0173465525791427	TSS200;5'UTR;1stExon	N_Shore;Island;S_Shore	TMEM144	cg23761616;cg00962781;cg19843036;cg13850625;cg00747800;cg06439124		7	1636188	1636493	306	*	3	0.0385702614017558	0.00863579035599582	4.46632674159078	0.000213081438132474	0.00300828842306677				cg10259619;cg11577461;cg15614309
19	10252751	10252900	150	*	3	-0.0145462534047921	0.00417780017109925	-3.48179731175718	0.00222584240676546	0.0173972149950718	Body	Island	DNMT1	cg12053136;cg26705765;cg01347596		1	161088957	161089118	162	*	3	0.0855406321946851	0.0191692827281671	4.46238043476676	0.00021509917480724	0.00303165416114207	TSS1500;Body	S_Shore	PFDN2;NIT1	cg06182359;cg05650171;cg04991214
17	40333360	40333464	105	*	5	-0.00469146069348931	0.00134742937035633	-3.48178598203529	0.00222590183534159	0.0173972149950718	TSS200	Island	KCNH4	cg18434673;cg09685500;cg22458926;cg21041514;cg26949829		5	179597395	179597526	132	*	3	0.0629088715464522	0.0140992723005257	4.46185237121115	0.000215370624686202	0.00303501400200662	5'UTR		RASGEF1C	cg08898055;cg19473068;cg27070162
2	89159188	89159265	78	*	3	-0.0156676910303037	0.00450413991335604	-3.47850895658116	0.0022431565629379	0.0174956315490264				cg10067737;cg18445426;cg08318384		7	151137476	151137882	407	*	3	0.0601640032876736	0.0134912668866157	4.45947766012699	0.00021659559987065	0.00304830453127816	TSS1500	S_Shore	CRYGN	cg22830895;cg16044810;cg23666844
5	173005254	173005657	404	*	4	-0.0155041101488162	0.00446203896506761	-3.47466937653272	0.00226354036543178	0.017615011768726	TSS1500		LOC285593	cg14904688;cg27128739;cg27033712;cg16026902		3	187870621	187871034	414	*	7	0.0461605211812791	0.0103616785385177	4.45492697053721	0.000218962629709334	0.00307479188388669	TSS1500	N_Shore	LPP	cg16224163;cg00119073;cg23060272;cg14091103;cg05685023;cg19599666;cg18127680
7	35734964	35735308	345	*	6	-0.0150678290020398	0.00433741020370019	-3.47392298500743	0.00226752390066924	0.0176422782300007	TSS200;TSS1500	Island;S_Shore	HERPUD2	cg23280290;cg01423201;cg15476479;cg06466797;cg23759826;cg11075346		1	11112976	11113287	312	*	3	0.0507729515052664	0.0113986903366352	4.45427939577258	0.00021930156969348	0.00307815980766433				cg18947360;cg14853169;cg03005851
12	57588144	57588243	100	*	6	-0.0132903189407092	0.00382660258583617	-3.47313802324341	0.00227172070773506	0.0176695301613553	Body;TSS200		LRP1;MIR1228	cg19559587;cg21913159;cg03668470;cg13038544;cg07124859;cg21702971		1	26487591	26488053	463	*	4	0.0557803808823235	0.0125310522474672	4.45137246104755	0.000220829561411015	0.00309491572293459	5'UTR;Body	N_Shore;Island	GRRP1	cg04236334;cg00017970;cg11418559;cg01568347
12	131568441	131568519	79	*	3	-0.0234962142501971	0.00677709898389257	-3.46700178144685	0.00230479186273578	0.0178649547677377	Body	N_Shelf	GPR133	cg06892006;cg02579047;cg24807495		17	26120702	26121059	358	*	4	0.0155300775942276	0.00349480994765965	4.44375454654625	0.000224884745516574	0.00313996692177489	Body	Island;S_Shore	NOS2	cg01396112;cg02976568;cg03995486;cg04961189
17	55213563	55213656	94	*	3	-0.098525979683635	0.028420711223765	-3.46669648440216	0.00230644953015479	0.0178743090096452				cg21614723;cg19913426;cg11030264		5	859540	859700	161	*	3	0.0446436339901862	0.0100645736949233	4.43572031398657	0.000229242614888469	0.00318414804300878				cg12628905;cg19863584;cg13037462
19	422237	422512	276	*	3	-0.0130180735083773	0.00375518823824465	-3.46668999859846	0.00230648475872181	0.0178743090096452	Body	Island	SHC2	cg08593676;cg16028012;cg10705085		15	42328501	42328988	488	*	4	0.0394575227829489	0.00889612696883415	4.43535967069497	0.000229440209210038	0.00318591099049531				cg01791034;cg20625967;cg05216268;cg09948179
1	41976368	41976593	226	*	3	-0.00852621201384687	0.0024671304601347	-3.45592264033794	0.0023657027903005	0.0182195681029556	Body		HIVEP3	cg25768673;cg06535675;cg16432235		8	1814745	1815153	409	*	6	0.075996124923681	0.0171420964914757	4.43330399881205	0.000230569770046919	0.00319720896767887	Body		ARHGEF10	cg21151461;cg25389250;cg23902994;cg17717972;cg00936442;cg08753841
2	61921752	61922138	387	*	4	-0.00548645158279904	0.00158801610329129	-3.45490928676852	0.00237135216280528	0.0182487598632628		Island;S_Shore		cg27370997;cg02115142;cg13225819;cg03262820		12	57998192	57998368	177	*	3	0.0363688603990767	0.008205736974544	4.43212602498726	0.000231219564140342	0.00320384338256683	TSS1500		DTX3	cg17295489;cg15283373;cg14693883
4	133045114	133045178	65	*	3	-0.0211134040148635	0.00611611165151463	-3.45209590960211	0.00238710596446422	0.0183390822129545				cg12099325;cg22542120;cg14561596		13	95826930	95827029	100	*	3	0.0171383157273651	0.00386726875235714	4.43163297531858	0.000231492085904118	0.0032066528608638	Body		ABCC4	cg09138272;cg09770095;cg15158045
12	2224410	2224755	346	*	4	-0.0130136433257154	0.00377786567680981	-3.44470778979752	0.00242896663581049	0.0185868971029875	Body	Island;S_Shore	CACNA1C	cg05112254;cg11895615;cg05725666;cg27222147		15	67228722	67228986	265	*	4	0.058419298271244	0.0131846358834592	4.43086170809873	0.000231919033007988	0.0032106318417149				cg26795333;cg09169796;cg20560283;cg17174814
5	72731905	72732265	361	*	3	-0.0408150166717289	0.0118555721011535	-3.4426863860714	0.00244054460897858	0.0186506542774925		Island;N_Shore		cg21046148;cg01025233;cg17573301		22	18985500	18985691	192	*	3	0.0947158950927305	0.0213905918073065	4.42792307692851	0.000233553016845242	0.00322742007697477		Island		cg00292896;cg09619624;cg06148736
13	95362829	95363007	179	*	3	-0.0374461339361891	0.0108773731773281	-3.44257141184039	0.00244120476893115	0.0186533732695084	1stExon;3'UTR	N_Shore	SOX21	cg26538556;cg00068160;cg14493161		12	124393655	124393913	259	*	3	0.0759663988310796	0.0171792739382491	4.42197959611919	0.00023689322293999	0.00325989599691306	Body		DNAH10	cg17562584;cg12597309;cg00084347
11	2920052	2920437	386	*	10	-0.0285482487679487	0.00829546032815916	-3.44143032919353	0.00244776614114319	0.0186957392383037	Body;TSS1500	N_Shelf	SLC22A18AS;SLC22A18	cg18419977;cg24033661;cg13485320;cg21853021;cg18458509;cg23190089;cg16587707;cg02462487;cg16129800;cg21599100		1	1007730	1008207	478	*	3	0.0582238124705865	0.0131684692488003	4.42145638726314	0.000237189550766053	0.00326308666383415		N_Shelf		cg20685419;cg27222785;cg09864227
12	1726028	1726292	265	*	5	-0.0163283616608056	0.00474983443675241	-3.43766964474867	0.00246951313441379	0.0188297688126814	TSS200;1stExon;5'UTR		WNT5B	cg10696062;cg24854010;cg27200267;cg07896667;cg24505122		2	242040840	242041063	224	*	3	0.0550360435497288	0.0124530558484847	4.41948098678331	0.000238311709816156	0.00327471992937882	Body	N_Shore	MTERFD2	cg03477904;cg03667591;cg11703189
13	30056312	30056454	143	*	3	-0.0127841380608115	0.00371987046896021	-3.43671591994573	0.00247505828692963	0.0188587543131618	Body	S_Shore	MTUS2	cg27459435;cg07149992;cg22248917		10	13749193	13749625	433	*	7	0.0127220923196584	0.0028806919677801	4.41633206950004	0.000240111535212722	0.00329378995394134	Body		FRMD4A	cg16485048;cg22923409;cg19120064;cg13707951;cg00406392;cg04055819;cg20517614
14	95837801	95837929	129	*	3	-0.0204660995939883	0.00595554805774254	-3.43647627314186	0.00247645355973611	0.0188670399469408				cg07554408;cg14228933;cg23535322		11	67325980	67326225	246	*	5	0.066992008975481	0.0151731659525688	4.41516353178351	0.000240782902030329	0.00330127543507787				cg19262315;cg10103635;cg14647190;cg09399878;cg18734472
16	78082579	78082781	203	*	3	-0.0136012173244637	0.00396531723787414	-3.43004519148019	0.0025141858145284	0.0190770372528322		S_Shelf		cg05633380;cg04733911;cg03279185		11	73359662	73359987	326	*	3	0.0536264591547156	0.0121718915004286	4.40576217367918	0.000246253342526334	0.0033560910203893	5'UTR;TSS200;Body;1stExon		PLEKHB1	cg08823954;cg13361558;cg19478111
7	4245377	4245514	138	*	3	-0.0147640642430733	0.00430730139491174	-3.42768311047708	0.00252818549441767	0.0191587227234945	Body		SDK1	cg18380349;cg16259714;cg26734522		16	70688052	70688171	120	*	3	0.0477093041008149	0.0108354697909166	4.40306742775562	0.000247844236710344	0.00336869657752	Body		IL34	cg00618711;cg06563504;cg02602352
3	16553499	16553855	357	*	3	-0.0699788189486914	0.0204456913766336	-3.42266826098465	0.00255816133528954	0.0193364983121608	5'UTR	N_Shore	RFTN1	cg00259834;cg10502118;cg11382133		7	28998346	28998595	250	*	4	0.0567599001398941	0.0128981979334405	4.40060700206311	0.000249305803059518	0.00338428675425315	TSS1500	Island;S_Shore	TRIL	cg22675801;cg13560901;cg10099601;cg03366850
8	97657072	97657211	140	*	3	-0.0394081226278593	0.0115150911636492	-3.42230226993451	0.00256036259480551	0.0193491596990565	TSS1500	N_Shore;Island	PGCP	cg01892689;cg14332120;cg17575602		14	73361747	73362214	468	*	4	0.0490049487730219	0.0111416145514148	4.39837050069184	0.000250641855665941	0.00339843369770533	TSS1500	S_Shore	DPF3	cg23515460;cg15740492;cg14242696;cg26057784
2	13673056	13673087	32	*	3	-0.0125676492766402	0.00367815095183808	-3.41683890661414	0.00259344345116191	0.0195413269737788				cg24373193;cg03703994;cg03379034		16	10346074	10346403	330	*	3	0.0481653910650697	0.0109597771512894	4.39474182733754	0.000252824875551725	0.0034186480599424		Island;S_Shore		cg16355591;cg27405732;cg08349826
16	88980433	88980724	292	*	3	-0.00725483190951839	0.00212467680665096	-3.41455786913487	0.00260737873646839	0.0196205970248574	5'UTR;Body		CBFA2T3	cg05531174;cg04609959;cg00493358		3	9957221	9957531	311	*	4	0.00442817838222014	0.00100763777890992	4.39461329745955	0.000252902548403961	0.00341900070933852	Body;TSS1500;3'UTR	Island	IL17RE;IL17RC	cg23350106;cg22960945;cg24848890;cg05845178
6	160241105	160241556	452	*	4	-0.0611794432306642	0.0179255439950125	-3.41297554192422	0.00261708851083863	0.0196751421538388	Body;3'UTR		PNLDC1	cg27247736;cg17481235;cg21457401;cg15829665		7	114561804	114562063	260	*	5	0.0617183019882407	0.0140444616640488	4.3944939624299	0.000252974686086588	0.00341947307816453	TSS1500;TSS200	N_Shore	MDFIC	cg01550799;cg05338976;cg10436410;cg23468130;cg16886175
18	25572639	25572674	36	*	3	-0.00836623493867761	0.0024549098897947	-3.40796009395574	0.00264809976622297	0.0198490348125888	Body		CDH2	cg07775293;cg24776465;cg13269527		1	6187633	6188120	488	*	4	0.0470954195142578	0.0107209133046732	4.39285517715444	0.000253967418417098	0.00343036993702242	Body	N_Shore;Island	CHD5	cg17927613;cg25143235;cg15205435;cg12135344
16	4102293	4102366	74	*	3	-0.013003905554481	0.00381771288475007	-3.4062031239765	0.00265904822210812	0.0199124286033145	Body		ADCY9	cg00701890;cg16774375;cg02910037		6	169238138	169238387	250	*	3	0.0626580061024787	0.0142645386439639	4.39257151362498	0.000254139650680704	0.00343193992174098				cg21986027;cg23647616;cg10579668
11	69947014	69947146	133	*	3	-0.0151773995860894	0.00445853440574754	-3.4041230155192	0.00267206758567366	0.0199903838799794	Body		ANO1	cg24938968;cg08095183;cg20806904		1	103574469	103574958	490	*	5	0.05292390642134	0.0120568314435242	4.38953689194733	0.000255989534993671	0.00345210355833955	TSS1500		COL11A1	cg26256793;cg03520644;cg00172849;cg16968885;cg26913669
22	45609402	45609421	20	*	3	-0.0498258869193834	0.0146383237028003	-3.40379731525213	0.00267411177967131	0.0200022700419494	Body;TSS1500		C22orf9	cg05249836;cg20026613;cg19942731		1	32644644	32645027	384	*	4	0.0298311192721256	0.00679768583134694	4.38842276801937	0.000256672082978384	0.00345750402991594	TSS1500	N_Shore	TXLNA	cg22499874;cg21093060;cg26917754;cg03523740
12	48866138	48866481	344	*	3	-0.00834476340428992	0.00245168835631386	-3.40368031801414	0.00267484646354568	0.020006288989547	TSS1500;TSS200;1stExon		ANP32D	cg15711744;cg25286711;cg13003163		20	62079638	62079911	274	*	3	0.072539245779716	0.0165461088816073	4.38406674939454	0.00025935829207084	0.00348521780259852	Body	Island	KCNQ2	cg23693705;cg10946576;cg19236703
16	56998544	56998712	169	*	4	-0.0330804688545367	0.009721879322998	-3.40268252212119	0.00268112015247295	0.0200442430819145	Body		CETP	cg02254551;cg02751803;cg04232615;cg04784327		13	113585713	113585948	236	*	3	0.0775341831131503	0.017704112984242	4.37944466250084	0.000262239426982646	0.00351345032468136				cg02054232;cg23192614;cg16637458
12	132551398	132551592	195	*	3	-0.0137091270660529	0.00403146980034308	-3.40052828000503	0.00269471420165065	0.0201196444655902	Body		EP400	cg14248360;cg19172447;cg24980032		12	133419166	133419572	407	*	5	0.0304896879005428	0.00696390955787969	4.37824294631219	0.000262993750838536	0.00352174528326459	Body	S_Shore;S_Shelf	CHFR	cg05119810;cg12811648;cg12917938;cg27219574;cg21827294
8	144420097	144420279	183	*	3	-0.0534055078449671	0.0157051213018331	-3.40051546362356	0.00269479527917179	0.0201196444655902		S_Shelf		cg18916922;cg17159187;cg19774973		12	25537944	25538221	278	*	3	0.068560821729469	0.0156597835628607	4.37814618920214	0.000263054580413899	0.0035220617608738		N_Shore;Island		cg09265876;cg25451893;cg13910046
11	11832829	11833224	396	*	3	-0.02747929733901	0.00809055880896993	-3.39646469271615	0.00272054077554002	0.0202664359811196				cg07325246;cg10518295;cg12146709		9	707166	707410	245	*	3	0.0127518228732573	0.00291305606883733	4.37747251406212	0.000263478500139254	0.00352645363304238	1stExon;5'UTR;Body	Island	KANK1	cg14399863;cg13877502;cg03358592
11	70742796	70743231	436	*	3	-0.0136338286291525	0.00401416935743489	-3.39642586427015	0.00272078871848258	0.0202674618341905	Body		SHANK2	cg04038150;cg05678758;cg12883295		11	107583339	107583406	68	*	3	0.0632313883640939	0.0144458423328077	4.37713405056971	0.00026369174173048	0.00352828032478163	TSS1500		SLN	cg06902379;cg09773458;cg05929864
4	4386726	4386906	181	*	3	-0.0430133314846871	0.0126652260345298	-3.39617558876706	0.00272238740850889	0.0202771733531179	TSS1500	N_Shore	D4S234E	cg01159601;cg05274323;cg12235062		5	86709126	86709603	478	*	3	0.0447978396600132	0.0102422244113994	4.37383891043768	0.000265776842541838	0.00354894796229936	TSS1500	S_Shore	CCNH	cg27584762;cg17341345;cg19460391
15	63132689	63133069	381	*	4	-0.0154989785718333	0.00457812443376452	-3.38544283714211	0.00279181681399607	0.0206667732658736	Body;3'UTR		TLN2	cg00450275;cg24368861;cg27613016;cg00969893		11	111847475	111847747	273	*	3	0.108673722044655	0.0248547734751708	4.37234811869105	0.000266725613045279	0.00355834300647975	TSS1500;Body	N_Shore	DIXDC1	cg05291374;cg20124223;cg24601030
7	128485007	128485107	101	*	3	-0.0110903765409319	0.00327797797618286	-3.38329806408473	0.00280589739878195	0.0207442796189091	Body	S_Shelf	FLNC	cg05043909;cg09702181;cg12900690		1	160854954	160855148	195	*	3	0.0566380958342656	0.012958691846045	4.37066460929476	0.000267801118333828	0.00356889637096803	5'UTR;1stExon;TSS200		ITLN1	cg21476940;cg07145783;cg10094191
7	27260102	27260585	484	*	6	-0.0555215640992797	0.0164165038425563	-3.38205775308576	0.00281407179946096	0.0207947718810549		Island;S_Shore		cg06655810;cg01348293;cg00458878;cg05057910;cg13647536;cg15600238		2	84743142	84743279	138	*	3	0.0683608964913304	0.0156450108981943	4.36950136603741	0.000268546793323019	0.00357503040138852	TSS1500	N_Shore	DNAH6	cg08026651;cg09321363;cg10929210
12	53718057	53718427	371	*	3	-0.0871054721571432	0.0257738722112369	-3.37960363282809	0.00283031462776551	0.020890357974562		N_Shore		cg02947361;cg09778867;cg02015004		16	88744522	88744842	321	*	3	0.079314056981111	0.0181595654750344	4.3676186575142	0.000269758083562963	0.0035862220886336	Body;3'UTR	N_Shelf	MGC23284;SNAI3	cg00796866;cg00546448;cg04444959
2	128458240	128458281	42	*	3	-0.05313422537456	0.0157244146764372	-3.37909082582138	0.00283372025218934	0.0209079406014398	TSS1500	N_Shore	SFT2D3	cg20154206;cg24925163;cg03339817		13	114187104	114187548	445	*	3	0.0767863503094049	0.017583874285556	4.36686187938002	0.000270246519510798	0.00359141704595127	Body	Island;S_Shore	TMCO3	cg22352450;cg24554439;cg06069407
16	88082055	88082499	445	*	4	-0.011027818293234	0.0032641473838327	-3.37846824804992	0.00283786026598837	0.0209284084330494	Body		BANP	cg05277466;cg09467078;cg00134563;cg04945572		2	240230452	240230892	441	*	5	0.0855005944274522	0.0195961467953275	4.36313298325766	0.000272666189210528	0.00361286630744152	Body		HDAC4	cg22101174;cg17356718;cg20298668;cg05171197;cg19449565
16	1026760	1026944	185	*	3	-0.0249287979166761	0.00738307301710367	-3.37647993713808	0.00285112177018509	0.0209967314565594		N_Shelf		cg06017559;cg10479181;cg07820996		1	203320190	203320541	352	*	6	0.0380965750435276	0.00873883002490743	4.35945943964405	0.000275071187448368	0.00363974907902623	1stExon;5'UTR;TSS200;TSS1500		FMOD	cg04704856;cg03764585;cg26987645;cg16289210;cg22705746;cg27387030
11	692963	693032	70	*	3	-0.0308185646950577	0.00914007442361803	-3.37180675634568	0.00288252966704012	0.0211543137369708	Body	N_Shore	DEAF1	cg09375756;cg21156386;cg03347287		2	239134630	239134945	316	*	3	0.0468786439515174	0.0107602215861525	4.35666157766178	0.000276917155693465	0.00365785698172604	Body		LOC151174	cg15996183;cg22592643;cg12047086
8	1847999	1848143	145	*	3	-0.0586498560893859	0.0174049914799013	-3.36971472563562	0.00289669932988662	0.0212286448538594	Body		ARHGEF10	cg05833946;cg07011029;cg10296718		6	31734106	31734580	475	*	12	0.0999072249907472	0.0229440919884022	4.35437693682751	0.000278433722083977	0.00367393036519577	Body		C6orf27	cg10158997;cg05239811;cg13187827;cg19593741;cg25264948;cg10095777;cg23287992;cg00848392;cg23526676;cg17391620;cg18273421;cg25641533
2	242148787	242149056	270	*	3	-0.00835408099909357	0.00248875476679236	-3.35673129010648	0.0029861729303482	0.0217220431970383	Body	Island	ANO7	cg27446671;cg00316223;cg05541867		16	27829728	27829801	74	*	3	0.0773354317889259	0.0177635822724122	4.35359437094128	0.000278955109566741	0.00367843415978136	Body		GSG1L	cg08755784;cg03082589;cg26558591
6	3879941	3880154	214	*	3	-0.0190978328531879	0.00568996797154262	-3.35640428007722	0.00298846099191948	0.0217347883510018				cg19240752;cg27503275;cg13762977		12	124196011	124196508	498	*	4	0.0436420364250327	0.0100258857109506	4.35293575881933	0.000279394671022656	0.00368106233031563	TSS1500	N_Shore	ATP6V0A2	cg16376770;cg06735598;cg04140754;cg09851814
12	123753186	123753272	87	*	3	-0.0418742859185829	0.0124810386233423	-3.35503215575894	0.00299808031749875	0.0217875501774993	Body	N_Shore	CDK2AP1	cg25630910;cg14844236;cg20181887		3	100712058	100712345	288	*	4	0.0533844613521451	0.0122656402262161	4.35235832517271	0.000279780624879248	0.00368509104589682	Body;5'UTR;1stExon;TSS200		ABI3BP	cg22532079;cg15028548;cg16163419;cg21968765
6	168645678	168645758	81	*	3	-0.00955243725831995	0.0028474620989842	-3.35471972102023	0.00300027487707908	0.0217968759404225				cg06769372;cg16696462;cg17250921		17	80866063	80866232	170	*	3	0.0718302819639938	0.0165045237980371	4.35215719295922	0.000279915186181879	0.003685610625467	Body	S_Shelf	TBCD	cg16755833;cg15787636;cg00663986
17	80553970	80554146	177	*	3	-0.0620112213386509	0.0185210034528902	-3.34815667500855	0.0030467385133825	0.0220409323758408	Body	N_Shore	FOXK2	cg05580415;cg05578865;cg16375265		7	630473	630914	442	*	5	0.0717135570830204	0.0164823036395741	4.35094260190885	0.000280729151166334	0.00369282256595056	Body	N_Shore	PRKAR1B	cg03120555;cg04952627;cg10251229;cg00541718;cg04191989
17	747015	747496	482	*	6	-0.0147535689619587	0.00440832562236534	-3.34675117625329	0.00305677986010008	0.02209303727047	Body	S_Shelf	NXN	cg21696636;cg23406352;cg10546890;cg23884149;cg14008506;cg13636502		6	136872115	136872552	438	*	4	0.0516288643118535	0.0118663629675103	4.35085834246026	0.000280785706062777	0.00369330227006697	TSS1500	Island;S_Shore	MAP7	cg18872215;cg19555986;cg02303324;cg20026346
10	110326325	110326748	424	*	5	-0.0123255058362245	0.0036865641773679	-3.34335854286539	0.00308115131993663	0.022221684404826				cg01421726;cg09760697;cg26389392;cg19565714;cg02538337		10	49953879	49954066	188	*	3	0.038431048398911	0.00884002405779976	4.34739183373629	0.00028312235480703	0.00371632705307816	Body		WDFY4	cg00913799;cg12697796;cg09603381
2	127729597	127729962	366	*	5	-0.0102753434341923	0.00307732655962448	-3.33904876037796	0.00311238504088899	0.0223924868414326		N_Shore;Island;S_Shore		cg22669787;cg17214616;cg11527373;cg15442262;cg22009500		16	50278722	50279175	454	*	4	0.0668734665907692	0.0153911730325474	4.34492331736856	0.00028479816884267	0.00373166380596098		N_Shore		cg08350047;cg08560952;cg06861037;cg07991586
7	47383997	47384337	341	*	6	-0.011287493428636	0.00338073874139249	-3.33876536818305	0.00311444963069426	0.0224047106444094	Body		TNS3	cg01749076;cg11460832;cg25037396;cg05395058;cg07012231;cg02816732		2	660363	660856	494	*	4	0.0848197641840882	0.019558734928529	4.33666924236328	0.000290474211651653	0.00378499632034453		N_Shore;Island		cg04011668;cg04589008;cg15376064;cg02783887
3	150996078	150996563	486	*	4	-0.0784738109933003	0.0235446210603407	-3.33298254374899	0.00315687233299728	0.0226390276258892	1stExon;Body;5'UTR;TSS200;TSS1500		P2RY14;MED12L	cg15814508;cg07269138;cg01114224;cg09571369		1	59043070	59043280	211	*	6	0.0792830809679812	0.0182934072304414	4.33397015488996	0.000292354777594114	0.00380303219567541	5'UTR;1stExon;TSS200	Island	TACSTD2	cg13443627;cg17210938;cg16080552;cg04863005;cg16699148;cg01821018
18	24765473	24765781	309	*	5	-0.029451050303036	0.00884140524338294	-3.33103726074287	0.00317126930189618	0.0227201185589109	TSS200;TSS1500	Island;S_Shore	CHST9	cg24228329;cg16933181;cg21895526;cg26807767;cg01960885		11	2243685	2243973	289	*	4	0.070381180202487	0.0162560059912762	4.32954935180615	0.000295461335312745	0.00383232632446321				cg01404122;cg01732465;cg06577223;cg01452169
1	206223241	206223499	259	*	3	-0.0390929559679453	0.0117541046230864	-3.32589824759278	0.00320961195814499	0.0229108997558947	TSS1500	N_Shore	AVPR1B	cg18992688;cg27169129;cg10818339		7	4923615	4924010	396	*	3	0.046140451037357	0.0106616990260394	4.32768275719157	0.000296782930940958	0.00384599628750009	TSS1500	S_Shore	RADIL	cg15458461;cg11594299;cg25283486
5	178622003	178622120	118	*	3	-0.0136277887867254	0.00410120622163642	-3.32287333293076	0.00323239228700147	0.0230252378247958	Body		ADAMTS2	cg14126918;cg13041355;cg04184432		1	46859671	46859780	110	*	4	0.0568179192802248	0.0131320032159781	4.32667570558411	0.000297498407598318	0.00385216840208544	TSS1500;TSS200	N_Shore;Island	FAAH	cg06911238;cg19921581;cg12671744;cg18261491
4	179734190	179734220	31	*	3	-0.0090768106893095	0.00273264477398001	-3.32162115461843	0.0032418684259933	0.0230793265288741				cg19937210;cg09446567;cg09593291		16	83960119	83960431	313	*	3	0.0205386198653858	0.00475756713894304	4.31704256935588	0.000304430394140303	0.00391920672378052				cg03701575;cg08095522;cg02072992
5	87976156	87976567	412	*	4	-0.00838387638253603	0.00252454944163036	-3.32093966720719	0.00324703712056906	0.0231053462928138	Body	Island;S_Shore	LOC645323	cg19625088;cg24025896;cg02627887;cg10836887		15	41198725	41198914	190	*	3	0.0105815552024081	0.00245304519233664	4.31364054582652	0.000306916968371382	0.00394087903399636				cg22509054;cg18324542;cg25454569
20	22401074	22401407	334	*	4	-0.0144395457971085	0.0043529391789134	-3.31719447564461	0.00327558611568266	0.0232509453958497	Body;TSS200		LOC284788	cg01759986;cg00332882;cg01315919;cg04772948		17	73893424	73893634	211	*	3	0.0593486224008906	0.0137653688829643	4.31144438666943	0.000308532962977302	0.00395527555710805	TSS1500	Island;S_Shore	TRIM65	cg26780705;cg26965547;cg15238200
15	93591750	93591806	57	*	3	-0.0272230613395132	0.00820714301848812	-3.31699609452257	0.00327710515402917	0.0232581362045337	Body	N_Shelf	RGMA	cg24682751;cg18927740;cg25290178		10	49459800	49460249	450	*	4	0.0614837798409984	0.0142683278425751	4.30910899436567	0.000310260763665247	0.00397133345493794	Body		FRMPD2	cg17545399;cg23085281;cg16379205;cg05104995
1	90099704	90100070	367	*	3	-0.0492531131330378	0.0148558176183535	-3.31540911435183	0.00328928170007004	0.0233281688347089	5'UTR	S_Shore	LRRC8C	cg16170006;cg00064255;cg06804564		7	29519323	29519656	334	*	7	0.053557214425907	0.0124319930948259	4.30801513622115	0.000311073366725556	0.0039784111110736	TSS200;Body;5'UTR;1stExon		CHN2	cg03287046;cg02844647;cg04635849;cg03100044;cg21251563;cg16920620;cg00615485
7	155394983	155395074	92	*	3	-0.00629541964150606	0.00189924249040155	-3.31470029410254	0.00329473457042961	0.023354406792529				cg24621599;cg23940999;cg12705352		22	36681296	36681341	46	*	4	0.056340606592472	0.0130785406315837	4.30786646458196	0.00031118397608596	0.00397954890861713	Body		MYH9	cg10747785;cg11955845;cg12474881;cg21009747
17	72951218	72951370	153	*	3	-0.0383852031188283	0.0115814450536774	-3.31437078369078	0.00329727245688499	0.0233692295449523	Body		C17orf28	cg13537156;cg12349832;cg17713161		9	140473680	140473875	196	*	3	0.0606619432046271	0.0140830144661992	4.30745444096664	0.000311490721143405	0.00398242408299913	TSS1500	Island;S_Shore	WDR85	cg13411784;cg12757143;cg13889425
1	4834960	4835412	453	*	3	-0.0223698079098178	0.00674935406442217	-3.31436278143054	0.0032973341139414	0.0233692295449523	3'UTR	S_Shelf	AJAP1	cg02771577;cg00859330;cg19760464		15	49339044	49339272	229	*	3	0.0394260612482481	0.00915588866943868	4.30608788198221	0.000312510272982963	0.00399400989019703	TSS1500	S_Shore	SECISBP2L	cg13141289;cg24507955;cg04482760
13	30088615	30088771	157	*	4	-0.0248351261757695	0.00749508649036108	-3.31352095905875	0.00330382660444177	0.0234080252665148	3'UTR;Body	Island	SLC7A1	cg09750646;cg04769514;cg25493901;cg02381064		3	156323952	156324118	167	*	3	0.0391114833887981	0.00908493855253221	4.30509058070588	0.000313256441588609	0.00400187716050862				cg02019125;cg26405475;cg22481770
7	25018440	25018855	416	*	5	-0.0286696709929754	0.00865857725091207	-3.3111295495984	0.0033223382749552	0.0235065724965362	5'UTR	N_Shore	OSBPL3	cg25578967;cg10661002;cg23191354;cg01591025;cg00697703		10	133929429	133929736	308	*	4	0.0716901169673055	0.0166623265131095	4.30252743582366	0.000315182354075117	0.00401921989443036	Body	N_Shore	JAKMIP3	cg05417409;cg14983763;cg16446486;cg18435928
12	65562903	65563034	132	*	4	-0.0254631686244646	0.00769110269582561	-3.31073054560627	0.00332543675987627	0.0235257792617681	TSS1500	N_Shore	LEMD3	cg04940822;cg01271376;cg11814446;cg11141075		1	225671862	225671990	129	*	3	0.0640726395236727	0.0148972982126241	4.30095703322746	0.000316368189101143	0.00403070742706306				cg16598244;cg12444822;cg23586659
4	71337658	71337873	216	*	4	-0.0268961057644694	0.00812749764800858	-3.30927266045529	0.00333678202137838	0.0235894677982221	TSS200;5'UTR;1stExon		MUC7	cg05991534;cg03970609;cg10189763;cg06792975		1	18060276	18060505	230	*	3	0.0798479775487882	0.0185846136692715	4.29645614214795	0.000319791700817718	0.00406319174883212				cg15131789;cg17902290;cg06956784
6	138785358	138785472	115	*	3	-0.0354553621745928	0.0107173090893267	-3.30823361340792	0.00334489091842706	0.0236330622050202	Body		NHSL1	cg06270737;cg03082821;cg03520265		17	7111414	7111551	138	*	3	0.054642073580883	0.0127367762083587	4.29010235298186	0.000324687846146999	0.00411361512574015	Body	S_Shelf	DLG4	cg08860136;cg23465427;cg25856632
12	132670344	132670412	69	*	3	-0.0426487568770608	0.0129006669091083	-3.30593427282038	0.00336290374415454	0.0237310199070332		N_Shelf		cg27301488;cg03209332;cg16385865		1	234350834	234350988	155	*	3	0.0683548575297303	0.0159334529687664	4.29002160823037	0.000324750547710661	0.00411404568774866	Body	S_Shore	SLC35F3	cg13058819;cg25736663;cg13359765
8	27734962	27735443	482	*	3	-0.0220303088333321	0.00666559660598741	-3.30507681991185	0.00336964514138346	0.0237617299907805	Body	N_Shelf;N_Shore	SCARA5	cg22303442;cg04214878;cg27331738		22	25595814	25595955	142	*	3	0.0562700928040241	0.0131183179780592	4.2894289418916	0.00032521114842995	0.00411910970922997	TSS200;5'UTR;1stExon		CRYBB3	cg02629506;cg07068768;cg25221625
2	1607010	1607204	195	*	3	-0.0102102763613813	0.00309235579157031	-3.30177930664197	0.00339569359818968	0.023890761516607				cg06093920;cg05291588;cg11552077		2	47452	47889	438	*	4	0.053814989878412	0.0125487347723977	4.28847934508776	0.000325950508147404	0.0041259000334509	TSS1500	S_Shore	FAM110C	cg20318662;cg15574509;cg23574281;cg09563102
11	65402736	65403161	426	*	3	-0.0277679867254935	0.008450535101854	-3.28594419061124	0.00352354197840159	0.0245566106555509	Body	Island	PCNXL3	cg23345317;cg02059970;cg15244168		18	21032322	21032779	458	*	4	0.0362633618569767	0.00845604896683398	4.28845220731427	0.000325971662447352	0.0041259000334509	TSS1500;TSS200	N_Shore	RIOK3	cg18177659;cg12802329;cg20796556;cg16942681
6	24911193	24911615	423	*	11	-0.00597110870650059	0.00181925087894514	-3.28217992120077	0.00355461704840595	0.0247162974019692	1stExon;5'UTR;TSS200;TSS1500	Island;S_Shore	FAM65B	cg18610423;cg26922444;cg03098814;cg11083276;cg18761994;cg02915015;cg23903465;cg19936032;cg08576643;cg06636971;cg01726103		19	5832190	5832343	154	*	3	0.0493006503451443	0.0114999970183288	4.28701418500966	0.000327094591448366	0.0041349484933081	Body	Island;S_Shore	FUT6	cg01677302;cg13572146;cg25997023
4	30724564	30724915	352	*	3	-0.0382512744137094	0.0116591209084733	-3.28080261916746	0.00356605365046717	0.0247714620719829	1stExon;Body	Island;S_Shore	PCDH7	cg08671647;cg04105342;cg05431842		8	142315841	142316216	376	*	3	0.0541496663775441	0.0126489932507459	4.28094673655952	0.000331875382389031	0.00418007564099937		N_Shelf		cg24134292;cg11268280;cg13890428
6	18387465	18387809	345	*	6	-0.00790648813470689	0.00241061820850833	-3.27985912775435	0.00357390873470934	0.0248100919786643	TSS200;1stExon;5'UTR	Island	RNF144B	cg02887507;cg20186817;cg09820084;cg05021923;cg24896692;cg01400476		6	169351075	169351479	405	*	4	0.066200471966541	0.0154673147406896	4.28002359015741	0.000332608875348623	0.00418575839949345				cg23070380;cg09620689;cg14373403;cg20633941
16	54611564	54611722	159	*	3	-0.0647482402320131	0.019754420117848	-3.27765835928099	0.00359229692070466	0.0249040864957447				cg04106196;cg02955287;cg05895353		4	40517938	40518143	206	*	5	0.0801998241512609	0.0187503834121453	4.27723649103157	0.000334833249840469	0.00420592378782666	1stExon;5'UTR;TSS200		RBM47	cg15967525;cg01704534;cg00511464;cg14160419;cg25117091
10	334430	334773	344	*	5	-0.0103490585687005	0.0031609895205425	-3.27399331805578	0.0036231243659641	0.0250632223514313	Body		DIP2C	cg13387972;cg12227954;cg24718710;cg07629149;cg23844018		10	63422630	63422841	212	*	5	0.014136060729907	0.00330907091113913	4.27191230091856	0.000339123958397132	0.00424560750830303	TSS200;1stExon;5'UTR	Island	C10orf107	cg11416811;cg07643225;cg00755980;cg03430923;cg24239148
19	3275609	3275998	390	*	5	-0.00507710823901539	0.0015512944244023	-3.27282052919873	0.00363304325669167	0.0251096797282939	Body	Island;S_Shore	BRUNOL5	cg00054408;cg23868141;cg23245297;cg26825934;cg19814309		6	43022044	43022213	170	*	5	0.0500985753568058	0.0117294508975449	4.27117823284395	0.00033971983870084	0.00425190945021768	TSS1500;Body	S_Shore	CUL7;MRPL2	cg25002649;cg08834050;cg16705185;cg27504991;cg18159180
17	40489513	40489785	273	*	5	-0.068775508843688	0.02102459863188	-3.27119247543695	0.00364685641692418	0.0251862134309692	Body		STAT3	cg08652441;cg05487134;cg24312520;cg24718015;cg17833746		17	7516888	7517258	371	*	6	0.0493861932808625	0.0115802378696477	4.26469592738727	0.000345027565183902	0.00430252462745164	TSS1500;Body;TSS200	N_Shore	SHBG;FXR2	cg17832704;cg12699156;cg00688810;cg09141338;cg19432033;cg13074687
2	80101315	80101401	87	*	3	-0.0163143537695204	0.00498750116568349	-3.27104761032866	0.00364808799481482	0.025193171118295	Body		CTNNA2	cg10576499;cg05513157;cg16576213		8	38385808	38385977	170	*	3	0.00725848495500385	0.00170381258806377	4.26014281491632	0.000348805222313194	0.00433669051726275	Body;1stExon		C8orf86	cg03127563;cg23012676;cg23843812
13	99127090	99127343	254	*	3	-0.00773459892373087	0.00236530338179176	-3.27002404142836	0.00365680146672915	0.0252378326152911	Body	Island	STK24	cg25701710;cg09994022;cg07428333		18	46447634	46447961	328	*	5	0.0688298292699319	0.0161620915508732	4.25872041704981	0.000349993833373676	0.00434905096021577	3'UTR;Body	N_Shore;Island	SMAD7	cg06203649;cg07661480;cg02184281;cg13398027;cg25986322
6	54001665	54001895	231	*	3	-0.0147973851805878	0.00452577544536206	-3.26958006627392	0.00366058725321021	0.025255428413373	Body		C6orf142	cg19585918;cg05080790;cg13709529		10	93811958	93812043	86	*	3	0.0386130159163292	0.00907031321053294	4.25707635668961	0.000351372726407394	0.0043606505639242	3'UTR;Body		CPEB3	cg10092799;cg23580024;cg02915225
8	17394958	17395271	314	*	3	-0.0411662374664578	0.0125990629081631	-3.26740470831252	0.00367919181976016	0.0253504920097918	TSS1500;5'UTR		SLC7A2	cg16906456;cg04053163;cg22416376		7	1250088	1250258	171	*	6	0.0276522313373711	0.00649619212372153	4.25668311692877	0.000351703346338824	0.00436335100386297		N_Shore		cg17311587;cg25778892;cg07919840;cg02936315;cg07034004;cg11476985
7	151493629	151493820	192	*	3	-0.0666865702993874	0.0204449661393317	-3.26175987990984	0.00372789925467897	0.0255949747588043	5'UTR;Body		PRKAG2	cg21764708;cg15453708;cg26673980		14	97924317	97924757	441	*	3	0.0665532242305881	0.0156352883027184	4.2566035842791	0.000351770251990214	0.00436335100386297				cg01736164;cg23356944;cg18709313
4	84035837	84035953	117	*	3	-0.0595005210169597	0.0182429974802724	-3.26155397879665	0.0037296877270952	0.0256043856252705	1stExon;5'UTR;TSS200		PLAC8	cg24402880;cg11606215;cg19255783		3	114790243	114790596	354	*	3	0.10616462878406	0.0249465024546436	4.25569191421055	0.000352538091370582	0.00436921475842965	1stExon;5'UTR;TSS1500		ZBTB20	cg20941737;cg13470673;cg07317983
10	557562	557936	375	*	5	-0.0342903890625872	0.0105147787300682	-3.2611612610097	0.00373310121953299	0.0256192100751042	Body		DIP2C	cg17079987;cg22737241;cg14713153;cg11351927;cg10041950		3	49171051	49171343	293	*	4	0.0154890524372693	0.00364548872926561	4.24882741041682	0.000358373733756988	0.00442572785564387	TSS1500		LAMB2	cg03732535;cg01638175;cg05323436;cg02497019
3	9920535	9920698	164	*	4	-0.0711043937729613	0.0218053274344258	-3.26087255450717	0.00373561258844541	0.0256297482983426	5'UTR;1stExon		CIDEC	cg16856722;cg05684195;cg07222243;cg21562208		2	97304333	97304450	118	*	3	0.0293872978670291	0.0069180408841895	4.24792197082716	0.000359150647477861	0.00443134989228508	TSS1500	Island;S_Shore	KIAA1310	cg14950039;cg22057050;cg07018853
2	74730630	74730948	319	*	3	-0.0439311009351535	0.0134830372395984	-3.25824961798161	0.00375850418600381	0.0257493319348092	Body;TSS200;TSS1500	Island	LOC151534;LBX2	cg05745223;cg05490924;cg08984836		5	1174426	1174666	241	*	4	0.0371367582358363	0.00875031030276112	4.24405043374496	0.000362491682030517	0.00446070264148644		S_Shelf		cg06609496;cg19857761;cg11100933;cg02124887
12	56324837	56325015	179	*	3	-0.0244488476118474	0.00750479282108553	-3.2577644972631	0.0037627530008882	0.0257736384766524	TSS1500;TSS200;5'UTR;1stExon	N_Shore	DGKA	cg15829663;cg26477856;cg20051772		6	33128825	33129033	209	*	5	0.0667109799964019	0.015743262672878	4.23743040960177	0.000368276804623217	0.00451949038988253		N_Shore		cg12397463;cg22209918;cg26290219;cg16604233;cg21632964
11	83501743	83502232	490	*	4	-0.0140557754305038	0.00432554732399297	-3.24947905494852	0.00383604501615014	0.026140373472575	Body		DLG2	cg02146412;cg04412099;cg26636103;cg04223179		7	100199764	100200009	246	*	6	0.0680008805881335	0.0160482407818657	4.23727943220876	0.000368409813013012	0.00452051920787236	TSS200;1stExon;5'UTR	N_Shore	PCOLCE	cg19685521;cg01706943;cg26777475;cg06402330;cg27069566;cg02797569
12	72667512	72667707	196	*	3	-0.0247603037776199	0.00762159860138167	-3.2487021519516	0.00384298822498442	0.0261739668350707	TSS1500;Body	Island;S_Shore	LOC283392;TRHDE	cg19188182;cg04640250;cg19516457		8	144207101	144207261	161	*	3	0.0635853039441758	0.0150068686001396	4.23708007569175	0.000368585516185054	0.00452207156147523				cg26343532;cg22309632;cg18805774
17	78549324	78549371	48	*	3	-0.0457279081209299	0.0140758109321206	-3.24868729350294	0.00384312113456273	0.0261739668350707	Body		RPTOR	cg25514328;cg11329058;cg18576374		17	45944339	45944464	126	*	3	0.0520716914533128	0.0122952977986691	4.23508989419917	0.000370344168621751	0.00454061806472569				cg19773546;cg09013220;cg09243648
17	32909164	32909375	212	*	3	-0.028074092995321	0.0086446334156913	-3.2475747258828	0.00385308582576433	0.0262253176929332	Body	Island;S_Shore	TMEM132E	cg21070161;cg23753415;cg07660838		12	58160843	58160989	147	*	3	0.0517038933897117	0.0122086696900132	4.23501451857657	0.00037041094012616	0.00454083111352552	5'UTR;1stExon;TSS200	S_Shore	CYP27B1	cg24722099;cg04905829;cg18413900
8	94508150	94508434	285	*	3	-0.0371832448517738	0.011451236629963	-3.24709427054203	0.00385739678398162	0.0262484785795616				cg15623175;cg03186975;cg17118836		2	235701285	235701380	96	*	3	0.0615968938730778	0.0145724924599241	4.22692919845221	0.000377643707698518	0.00460768428254972				cg27273141;cg10021633;cg14330516
16	64984626	64984977	352	*	5	-0.0105007736733335	0.00323561917915846	-3.24536760721779	0.00387292830727126	0.0263330766482965	Body	N_Shore;Island;S_Shore	CDH11	cg08110076;cg02724025;cg04036430;cg00769251;cg04868376		8	87354422	87354545	124	*	3	0.0515136433912968	0.0121892762744086	4.22614454144827	0.000378353104107148	0.00461511466649215	TSS1500	N_Shore;Island	WWP1	cg14487271;cg17711870;cg13552736
2	3990329	3990813	485	*	3	-0.0192476984048296	0.00593182537219272	-3.24481878631478	0.00387787774245531	0.0263560078312173				cg07537581;cg10187167;cg26881591		13	39358777	39358839	63	*	3	0.0749419772128633	0.0177492064102513	4.22227199800773	0.000381873783276363	0.00464710753011338	Body		FREM2	cg22691986;cg03623599;cg17348791
12	116043958	116044032	75	*	3	-0.0470555514386968	0.0145058775073431	-3.24389554612443	0.00388621769319121	0.0264019546558934				cg21476494;cg00873601;cg24680632		10	64133674	64133795	122	*	3	0.0134346698123323	0.00318259469093082	4.22129460927463	0.000382767532335492	0.00465444813013698	TSS1500;TSS200	N_Shore;Island	ZNF365	cg01410500;cg23938419;cg10537220
19	7538084	7538423	340	*	3	-0.0173316533668211	0.00536213861257087	-3.2322277768406	0.00399313221587447	0.0269817455376135	Body;TSS200	N_Shelf	LOC100128573	cg02182476;cg25273451;cg25763641		17	74472963	74473066	104	*	3	0.0145930752934726	0.0034586180965337	4.21933699707928	0.000384563919379096	0.00467164282562822	Body	N_Shelf	RHBDF2	cg27605355;cg17289057;cg06097533
19	10222051	10222409	359	*	3	-0.0509759706509017	0.0157849331794077	-3.22940680657443	0.00401940776954073	0.0271184284283141	Body;TSS200;1stExon	S_Shore	PPAN-P2RY11;P2RY11	cg11877254;cg07753644;cg18910313		17	56356470	56356963	494	*	3	0.0438298087427487	0.0103893360858292	4.21873047331019	0.000385122200207996	0.0046756591790836	Body	Island	MPO	cg24499524;cg08058156;cg02668773
13	114905640	114906016	377	*	4	-0.0354436980004676	0.0109755895599696	-3.22932064895527	0.00402021291339898	0.0271218701076807				cg04388548;cg02136690;cg23739746;cg01936220		20	3761916	3762116	201	*	4	0.00840872965582642	0.00199333496333826	4.21842279921896	0.000385405711707364	0.00467755685185848	1stExon;5'UTR;TSS200	S_Shelf	SPEF1	cg24889744;cg11951692;cg11018904;cg01087594
8	41570554	41570802	249	*	3	-0.0172437496620818	0.00534220959301927	-3.22783098675394	0.00403415864423903	0.027184034237535	Body		ANK1	cg13152952;cg10601625;cg12634208		16	89202571	89203063	493	*	5	0.0306572630282751	0.00727115784395508	4.21628352543086	0.000387382761728015	0.00469411501934694	Body		ACSF3	cg07990658;cg01523759;cg02747280;cg16698281;cg04308346
15	80883928	80884071	144	*	3	-0.00886095892739046	0.00274590305050013	-3.22697442860429	0.00404219874932049	0.0272272354869327	Body		ARNT2	cg06322639;cg26519051;cg14223613		12	132340356	132340461	106	*	3	0.0522827766984561	0.0124025863453378	4.21547371190924	0.000388133809878627	0.0047010470454858				cg22286906;cg25046790;cg17413120
2	23642945	23643295	351	*	3	-0.0169930952808177	0.00526623861730093	-3.22679933738495	0.00404384416437648	0.0272362691861141	5'UTR		KLHL29	cg09612655;cg22664789;cg14075211		2	3496821	3497214	394	*	3	0.0777848614910634	0.0184584695009045	4.21404718778291	0.000389460359903348	0.00471090055436557				cg16153549;cg14287443;cg22119716
1	15386739	15386856	118	*	3	-0.00792377683329147	0.00245713244818087	-3.22480655821293	0.00406261719676164	0.0273277260154172	Body		KIAA1026	cg27290274;cg23262325;cg12436612		5	24488007	24488076	70	*	3	0.0706268958764088	0.0167770724516986	4.20972705933913	0.000393505445542983	0.00474796677464807	Body		CDH10	cg12913512;cg17418692;cg05003554
7	121651766	121652024	259	*	4	-0.0227191537163672	0.00705109534936964	-3.22207438570495	0.00408849347820014	0.027449564447997	Body		PTPRZ1	cg12055258;cg07132005;cg03995555;cg09657435		21	45683146	45683528	383	*	4	0.0797511638635514	0.0189523037835392	4.20799311653175	0.000395140787410338	0.00476363451789898	TSS1500		DNMT3L	cg27187798;cg09247319;cg27237537;cg27076046
7	22894795	22895283	489	*	5	-0.0422316751554278	0.0131079439929703	-3.22183823626928	0.00409073754640845	0.0274616224092709	TSS1500	S_Shore	SNORD93	cg04907244;cg22407942;cg00626422;cg03906075;cg06496272		22	38199759	38200221	463	*	3	0.0510299210127566	0.0121289995071196	4.20726548655581	0.000395829063273039	0.00477022104500519	TSS1500	N_Shore	H1F0	cg15006681;cg02477448;cg10999992
8	28961315	28961356	42	*	3	-0.0158323423034759	0.00491925808864007	-3.21844107753508	0.00412315268788907	0.0276267758761879	Body		KIF13B	cg07023317;cg25596405;cg09322573		16	86994949	86995081	133	*	3	0.0870659185395449	0.0207004771286197	4.20598607455143	0.000397042186257685	0.00477934917658451				cg10213873;cg04964617;cg00781388
1	155931629	155931858	230	*	3	-0.0432598836640393	0.0134487624854622	-3.21664418646714	0.00414039914498916	0.027705985092392	Body		ARHGEF2	cg20847292;cg13921921;cg14204586		5	75919188	75919281	94	*	3	0.0228662193243728	0.00543784470968541	4.20501513837742	0.000397965296762751	0.00478732671404755	1stExon;5'UTR;Body;TSS200		F2RL2;IQGAP2	cg00415993;cg22828110;cg08241785
13	61490822	61491000	179	*	3	-0.0169946959725731	0.00529381360339969	-3.21029360793117	0.00420191516434003	0.0280245654766141				cg23645052;cg25164009;cg14094164		12	124947742	124948140	399	*	3	0.0217930927173534	0.00518440158895664	4.20358885078949	0.000399325222353956	0.00480023119037437	Body	N_Shelf	NCOR2	cg01400924;cg03406367;cg19341309
10	72968808	72969054	247	*	3	-0.00785333907828927	0.00244640420537714	-3.21015597546301	0.0042032581497513	0.028030716001274		N_Shelf		cg17506553;cg18634762;cg11865413		1	245411583	245411712	130	*	3	0.0684055812745483	0.016287262797683	4.19994336213937	0.000402822247135953	0.00483247393554542	Body		KIF26B	cg10521023;cg26109154;cg16682257
6	33647685	33647861	177	*	3	-0.0281772434921944	0.0087817895780695	-3.20859925436616	0.0042184773353818	0.0280965413659106	Body		ITPR3	cg06952422;cg18842187;cg00364051		4	25033126	25033206	81	*	3	0.0227913438898706	0.0054275041617064	4.19923102973817	0.000403509137214607	0.00483836099914711	TSS1500	S_Shore	LGI2	cg27177983;cg22366375;cg05844193
4	59362583	59362677	95	*	3	-0.0115115851602576	0.00359648966216441	-3.20078360890653	0.00429569921742654	0.0284613680150208				cg22729562;cg04967502;cg22542632		3	50492746	50492883	138	*	3	0.0522983348864539	0.0124619207873522	4.19665120480722	0.00040600663360411	0.00486116004479149	Body		CACNA2D2	cg12875039;cg05983695;cg12214647
4	7463007	7463234	228	*	3	-0.0461934080630484	0.0144347447308942	-3.20015413671863	0.00430197807294991	0.0284988609394861	Body		SORCS2	cg09789721;cg08415977;cg01776556		7	1388271	1388717	447	*	5	0.0425183012310795	0.0101328324704244	4.19609239126191	0.000406549647066659	0.00486576041921813				cg12673377;cg04080994;cg06057656;cg04654917;cg08082025
8	39695697	39696062	366	*	6	-0.0116399408590389	0.00363784017805407	-3.19968450765347	0.0043066683311092	0.0285230395990377	1stExon;TSS200;TSS1500		ADAM2	cg09314766;cg11186850;cg08272784;cg03716937;cg15352186;cg17311802		14	103576399	103576818	420	*	3	0.0677648645028679	0.0161534176975801	4.19507907066748	0.000407536169353181	0.00487344341860855	Body;3'UTR		C14orf73	cg20598457;cg11842450;cg01623825
7	12444095	12444290	196	*	3	-0.0382428852311485	0.0119580176002557	-3.19809574710198	0.00432257237734309	0.0285930503589107	TSS1500	S_Shore	VWDE	cg03579179;cg19397885;cg25431479		3	155394109	155394428	320	*	5	0.0769896870841395	0.0183582101642664	4.19374690643848	0.000408836745179875	0.0048861359290189	5'UTR;TSS200;TSS1500		PLCH1	cg20583930;cg22621169;cg20215257;cg25093492;cg13009087
12	121454133	121454335	203	*	5	-0.00475301552424306	0.00148671915428651	-3.19698277279819	0.00433374759615204	0.0286525405185701	1stExon;5'UTR;TSS200	N_Shore;Island	C12orf43	cg08282784;cg14828484;cg25281562;cg02403541;cg15155738		5	964196	964654	459	*	4	0.0651832823026781	0.0155688700341956	4.18677027680937	0.000415716012088808	0.00494744839579495				cg11697194;cg25578949;cg05017994;cg16005592
22	36044151	36044234	84	*	3	-0.0719659040662417	0.0225110906480511	-3.19690881225572	0.00433449121694835	0.0286533355142166	TSS1500;TSS200		APOL6	cg21205978;cg09432376;cg14690065		11	2722082	2722539	458	*	13	0.0448044042665389	0.0107068769879083	4.18463799641466	0.000417841531245456	0.00496567294248971	TSS1500;Body	Island;S_Shore	KCNQ1OT1;KCNQ1	cg03422070;cg15651941;cg25306939;cg06288089;cg02798157;cg27604721;cg12433386;cg01744331;cg07123182;cg16556677;cg26963277;cg11272547;cg03654058
2	8711042	8711120	79	*	3	-0.0147313402052692	0.00460848393828057	-3.19656971849303	0.00433790215088185	0.0286635166777713				cg19177744;cg17693669;cg06568724		4	88570574	88570638	65	*	3	0.0845382415981891	0.02022489526243	4.17990998228942	0.000422593377738046	0.00501016222836854	TSS1500		DMP1	cg22416721;cg12990093;cg18483764
16	22019676	22020026	351	*	3	-0.0284706509397433	0.0089161038659402	-3.19317174494816	0.00437222650623405	0.0288250571288614	1stExon;Body	Island	C16orf52	cg10052190;cg16807577;cg02548780		12	111369226	111369495	270	*	3	0.0557003637486056	0.0133271900777985	4.17945293970076	0.000423055577128177	0.00501331605962572				cg04150927;cg12443853;cg23260254
6	2246062	2246553	492	*	4	-0.00551905499945371	0.00172885446432479	-3.19231902588701	0.00438088148666152	0.0288686602364109	TSS1500	Island;S_Shore	GMDS	cg17305617;cg08932320;cg27294279;cg01496600		7	102036050	102036355	306	*	3	0.025881735985771	0.00619742024990801	4.17621122049213	0.000426348404122777	0.00504167682233146	TSS1500	N_Shore	PRKRIP1	cg04793632;cg27553708;cg01338378
12	115135664	115135999	336	*	7	-0.0316740143088058	0.00992938372940601	-3.18992750929776	0.00440524388961612	0.0289803827215161		N_Shore;Island		cg00737571;cg18788932;cg17173663;cg14793406;cg19248676;cg11078221;cg12368612		4	3250726	3250921	196	*	4	0.0649794838843106	0.0155755010445227	4.17190327929523	0.000430763929277268	0.00508082019970421	TSS200;5'UTR;1stExon	Island	C4orf44	cg14017193;cg17127235;cg05202136;cg15813460
22	36019471	36019632	162	*	4	-0.0105344488076492	0.00330265162129938	-3.18969422621227	0.00440762737553946	0.0289919133385558	TSS200;TSS1500		MB	cg01065780;cg14385557;cg06849977;cg07009002		3	180587900	180588228	329	*	6	0.0390995372059589	0.00937637363867238	4.17000630656343	0.00043272273894945	0.00509723994228643				cg06507285;cg08121925;cg03333361;cg02082613;cg15367212;cg27308432
6	68599129	68599358	230	*	4	-0.0305852362685694	0.00958989347820753	-3.189319708094	0.00441145649815032	0.029011910444376				cg10885940;cg18396660;cg22261402;cg26410148		5	16742020	16742179	160	*	3	0.0745240132955998	0.0179112812934377	4.16073043992133	0.000442429889064039	0.00518360121110078	Body		MYO10	cg12608692;cg14689338;cg15817130
7	47989123	47989345	223	*	3	-0.00970710207363484	0.00304825320190459	-3.18448023529335	0.00446122730823671	0.0292565555594626	TSS1500		PKD1L1	cg04107525;cg19049696;cg20360285		2	27632821	27633235	415	*	4	0.0350574516242911	0.00844014658059435	4.15365435772117	0.000449980989274789	0.00524722868694573	TSS1500	Island;S_Shore	PPM1G	cg21709322;cg15661865;cg00494710;cg15296858
4	186423408	186423579	172	*	3	-0.0113673535629066	0.00357342335197386	-3.18108224054326	0.00449649870566898	0.0294269863859042	3'UTR;Body		PDLIM3	cg13453193;cg03940549;cg00680875		2	237993279	237993660	382	*	3	0.0401228712258626	0.0096615660631851	4.15283308766565	0.000450865687317064	0.00525483624954665	TSS1500	N_Shore	COPS8	cg05613254;cg14132916;cg04937851
8	142242910	142243143	234	*	3	-0.00840149766689055	0.00264134274239103	-3.18076769517812	0.00449977735818979	0.0294415529718259				cg19840493;cg00014665;cg26547058		12	133056857	133057193	337	*	3	0.0653363721054322	0.015735958245759	4.15204279809532	0.000451718652444708	0.00526248509186615		Island;S_Shore		cg04222307;cg18791991;cg07161061
16	89882328	89882627	300	*	3	-0.0141303270515463	0.00444544711760504	-3.17860648832978	0.00452236743667714	0.0295596909148723	Body	N_Shore;Island	FANCA	cg07440826;cg20573831;cg05062674		6	26420759	26421231	473	*	3	0.0493254878646601	0.0118814775835875	4.15146075205291	0.000452347889349358	0.00526804987591783	TSS1500		BTN2A3	cg14219019;cg23411274;cg15676542
12	3365600	3365744	145	*	3	-0.011399044034966	0.00359091076627228	-3.17441584514766	0.00456648424166635	0.0297969700886728	Body		TSPAN9	cg12371704;cg02511363;cg20467114		14	100631741	100631897	157	*	3	0.0476159532840621	0.0114727825226802	4.15034044181797	0.000453561496877826	0.00527893671294931				cg23009263;cg16800939;cg19741660
2	119699682	119700029	348	*	3	-0.0297650460441175	0.0093868635221806	-3.17092562108573	0.00460354586157587	0.029980282607094	TSS200;1stExon;5'UTR;Body		MARCO	cg11009736;cg19284751;cg02431964		7	75596021	75596055	35	*	3	0.0506489894738152	0.0122190368639516	4.14508852356759	0.000459294283120204	0.0053291295973872	Body		POR	cg14204559;cg21840908;cg18921306
1	10056837	10057059	223	*	5	-0.0323979285614972	0.0102175589082417	-3.17080907998137	0.00460478839671178	0.0299862502596526	TSS1500;TSS200	N_Shore	RBP7	cg10796749;cg14202757;cg20413202;cg03406535;cg27083689		16	4702769	4703003	235	*	3	0.0130515163251612	0.00315381632474134	4.1383248043881	0.00046678402389232	0.00540069497506878	Body	Island;S_Shore	MGRN1	cg00639215;cg05782454;cg26700932
13	110768493	110768683	191	*	3	-0.0379796546225397	0.0119856432269427	-3.16876231866846	0.00462666360931044	0.0301003676819942				cg00593462;cg16688434;cg09162834		12	124893511	124893649	139	*	3	0.0224812614075067	0.0054335062179748	4.13752382083148	0.000467679023748519	0.00540662711439757	Body		NCOR2	cg08034663;cg06881647;cg11437331
10	8095825	8096220	396	*	11	-0.0152861196899476	0.0048268715219509	-3.16687933797943	0.0046468773801285	0.0302022199186224	TSS1500	Island	FLJ45983;GATA3	cg18187680;cg26292521;cg05671070;cg23058185;cg12730771;cg11731114;cg04050331;cg17891011;cg04641787;cg18738647;cg13431023		20	34823957	34824197	241	*	3	0.0335218597570907	0.0081037494686107	4.13658638966262	0.00046872866333134	0.00541637755712631	TSS1500	N_Shore	C20orf4	cg17918326;cg23506077;cg16016641
6	159070607	159071106	500	*	7	-0.0339989679422561	0.0107436875842214	-3.16455292242379	0.00467196972716529	0.030327061222528	TSS1500;TSS200;1stExon;5'UTR		SYTL3	cg11065271;cg12691330;cg02829601;cg04205041;cg07265541;cg17768957;cg00370106		10	125034450	125034818	369	*	4	0.022737567507008	0.00549688604586026	4.13644512862546	0.000468887036803685	0.00541786712542035				cg14321742;cg03477112;cg07951083;cg18979589
10	131412507	131412643	137	*	3	-0.0156659984616132	0.00495417726921954	-3.16217963352797	0.004697703026088	0.0304414401252428	Body		MGMT	cg02803836;cg19680672;cg03271907		19	55863937	55864365	429	*	4	0.0528516875124314	0.0127777387760586	4.13623164776687	0.000469126480237135	0.00541897634580272	3'UTR	N_Shore;Island	COX6B2	cg02844589;cg17874421;cg14015300;cg26562532
8	106810858	106811143	286	*	3	-0.0173982238621991	0.00550243611161145	-3.16191292534677	0.00470060348890362	0.0304570149727351	Body		ZFPM2	cg13963735;cg20712955;cg19153095		6	7468673	7468973	301	*	4	0.0585440616479325	0.0141637304845767	4.13337868238051	0.000472338153015838	0.00544713168634127				cg10965581;cg05695995;cg27594683;cg16799831
17	38658717	38659139	423	*	3	-0.0124240991065826	0.00393110753925142	-3.16045770372094	0.0047164596975579	0.0305333820582055	TSS1500		TNS4	cg06437774;cg07125688;cg02110411		1	54586980	54587375	396	*	3	0.034004625887546	0.00823812631417468	4.12771358324974	0.000478780751968785	0.00550726665892322		N_Shore;Island		cg24579373;cg21785067;cg05364767
17	46534756	46534794	39	*	3	-0.00755852998322167	0.00239246844684891	-3.15930184708471	0.00472909094664683	0.0305898512651119				cg00692677;cg25699343;cg16999636		8	142719883	142720028	146	*	3	0.0349160426042242	0.008461209379245	4.12660188859903	0.000480055279351256	0.00551675002226655				cg26174215;cg04179113;cg02888990
3	180397115	180397436	322	*	8	-0.00416865220289767	0.00132131907822888	-3.15491713665817	0.00477730611413698	0.0308264541932267	1stExon;5'UTR;TSS200	Island	CCDC39	cg21326301;cg21733911;cg20831741;cg06520273;cg16311339;cg10175447;cg04766136;cg16175604		3	150690183	150690585	403	*	7	0.0506166002686534	0.0122699164007158	4.12526040240183	0.000481597766742433	0.0055292143304679	TSS1500;Body;1stExon;TSS200;5'UTR		CLRN1OS;CLRN1	cg21847114;cg11593729;cg19981828;cg17221738;cg01292722;cg21361134;cg17808195
6	33256078	33256222	145	*	4	-0.0384546122225587	0.0122016222867595	-3.15159831363468	0.00481411708247843	0.0310034940862168	TSS1500;Body	N_Shore	PFDN6;WDR46	cg27355501;cg19048360;cg17131579;cg00870279		8	101348456	101348501	46	*	3	0.0967766533142912	0.0234595880796699	4.12524947094694	0.000481610356409896	0.0055292143304679				cg10334750;cg16450097;cg24450239
7	30518197	30518684	488	*	9	-0.0038511215503023	0.0012221215781098	-3.15117711632149	0.0048188084380367	0.0310293224360963	5'UTR;1stExon;TSS200;TSS1500	Island;S_Shore	NOD1	cg16391151;cg17946043;cg02968854;cg06151184;cg22517552;cg11081941;cg22476897;cg15815016;cg13047462		2	241901865	241902062	198	*	3	0.0878303911304247	0.0212999201147786	4.12350800646829	0.000483620187708048	0.00554385710404726		N_Shelf		cg14684854;cg14059464;cg02699194
2	130680686	130681080	395	*	3	-0.0360104513146111	0.011433444793922	-3.14957145144518	0.0048367332386882	0.0311110039368868	Body		LOC389033	cg17578196;cg04778433;cg10011199		19	1271019	1271371	353	*	7	0.0543640299038805	0.0131886048081531	4.12204556089761	0.000485314468360714	0.00555911985784889	TSS1500;Body	S_Shore	C19orf23;CIRBP	cg26552621;cg02644867;cg08902698;cg14558880;cg02281970;cg19301960;cg09400566
3	19791304	19791456	153	*	3	-0.0201177292096311	0.00639031625022027	-3.14815862343865	0.00485255874251753	0.0311877022351358				cg08281123;cg22309267;cg02583589		2	12880542	12880961	420	*	4	0.0063626810815266	0.00154425211031969	4.1202346682948	0.000487420646572395	0.00557595026494238	Body;3'UTR		TRIB2	cg07317802;cg27399034;cg12267107;cg13359772
20	35233380	35233582	203	*	3	-0.0459000513759493	0.0145921492791647	-3.14553055193092	0.00488213014058009	0.0313342814829454	TSS1500	N_Shore	C20orf24	cg11316100;cg03076771;cg19562969		8	49533357	49533485	129	*	3	0.0688839313482916	0.0167240262318026	4.11886051800738	0.000489024953069685	0.00559082445258296				cg19913626;cg09405635;cg23402467
16	88945618	88945894	277	*	3	-0.0182406383533922	0.00579901117479703	-3.14547390987406	0.00488276940279468	0.0313358616226894	Body	Island;N_Shore	CBFA2T3	cg02849719;cg09928027;cg02393091		2	69614945	69615301	357	*	4	0.0537609093867183	0.013053693824044	4.11844418226622	0.000489512060351153	0.00559465393821736	TSS1500	S_Shore	GFPT1	cg25195673;cg07591442;cg14476487;cg06845268
2	4050695	4050845	151	*	5	-0.0153592510577023	0.00488532726505475	-3.14395540449635	0.00489993751975695	0.0314241031234083		Island		cg24215159;cg19006220;cg00217080;cg16721427;cg15375488		17	79859809	79859945	137	*	5	0.0372112267205917	0.00903808378044206	4.11715886072165	0.000491018926917872	0.0056094351239091	TSS1500;TSS200	Island	NPB	cg23448635;cg13655341;cg03160815;cg22700854;cg20081244
15	65504534	65504897	364	*	3	-0.0118361918047276	0.00376605100546779	-3.14286550754174	0.00491229586092098	0.0314857871602953	TSS1500		CILP	cg23323879;cg13356370;cg25896785		10	105428385	105428818	434	*	5	0.066881791038564	0.016255773579311	4.1143407117632	0.000494339050563892	0.00563755635142208	Body	N_Shore;Island;S_Shore	SH3PXD2A	cg00492979;cg18735015;cg16669339;cg19726408;cg20669641
6	29570008	29570507	500	*	3	-0.0423832593595334	0.0134965435120377	-3.14030472481576	0.0049414515292555	0.0316208525935329	3'UTR		GABBR1	cg02824029;cg25583651;cg04517749		11	121297557	121297737	181	*	3	0.0559028911396568	0.0135901202779809	4.11349495046283	0.00049533982486616	0.0056461676912627		N_Shore		cg09412654;cg02366262;cg22136098
15	74592566	74592786	221	*	3	-0.0400645123124111	0.0127595974605858	-3.13995111806384	0.00494549065207315	0.0316378902505052	Body		CCDC33	cg04629595;cg21565421;cg05926586		6	170585664	170585971	308	*	4	0.0656710908758776	0.0159859897237537	4.10804035350382	0.000501842900465357	0.00570370714023072		S_Shore		cg02087565;cg02360002;cg00498089;cg27544384
2	241244019	241244124	106	*	3	-0.0139681217518081	0.00445077989986116	-3.13835374160916	0.00496377680345397	0.0317294802109044				cg06764302;cg10178621;cg27308654		8	28479277	28479639	363	*	3	0.0401709932073235	0.0097854201661553	4.10518838488534	0.000505276919663813	0.00573490395533483		N_Shore;Island		cg01425188;cg19117545;cg07164600
11	33183001	33183473	473	*	8	-0.00889610927760482	0.00283477007464072	-3.13821193372528	0.00496540332741497	0.0317339921553151	5'UTR;1stExon;TSS200;TSS1500	Island;S_Shore	CSTF3	cg05567920;cg10706966;cg02455615;cg10142189;cg05506241;cg14665845;cg25409040;cg27308504		17	45899469	45899862	394	*	3	0.0521822844861816	0.0127387177761528	4.096352977053	0.000516065062795716	0.00582749087216297	TSS1500		OSBPL7	cg03708990;cg09911755;cg03450734
19	8642301	8642370	70	*	4	-0.0201679528345479	0.00642831554154127	-3.13736198918953	0.00497516294289544	0.0317724377741512	5'UTR;1stExon;TSS200		MYO1F	cg27582235;cg18532308;cg26269802;cg22334879		17	5402883	5403337	455	*	5	0.074867237405494	0.0182796604258343	4.09565799699898	0.000516923327677322	0.00583418546371889	3'UTR	N_Shore;Island	LOC728392	cg23502639;cg15754901;cg27507261;cg15045292;cg15954353
7	155989369	155989496	128	*	3	-0.0246850287339435	0.00787143941945729	-3.13602473683847	0.00499055577096833	0.0318497203476159				cg22272803;cg13278350;cg13505693		17	72732432	72732823	392	*	4	0.0411083768751572	0.0100393918515376	4.09470787504534	0.000518098984332074	0.00584256385919472	TSS1500;Body;TSS200	N_Shore	RAB37	cg03469804;cg14196186;cg10755085;cg08661469
6	119669226	119669372	147	*	3	-0.0318980898314748	0.0101808312481665	-3.13315180793507	0.00502378161176995	0.0320128743409147	Body	N_Shore	MAN1A1	cg08416875;cg02578070;cg19722656		12	125033803	125034283	481	*	3	0.0560647681571988	0.0136936967166858	4.09420256028336	0.000518725334106818	0.00584819237205945				cg09719269;cg01408363;cg24847366
11	81455752	81455847	96	*	3	-0.0156140780491653	0.0049853627162327	-3.13198435859536	0.00503734446570398	0.032082621453508				cg03769664;cg25770948;cg16131578		17	78962984	78963290	307	*	3	0.0419278999568799	0.0102416053746073	4.09387966273671	0.000519125968879525	0.0058519915090264		N_Shelf		cg00698263;cg09164913;cg10070101
3	66595156	66595364	209	*	3	-0.00881401879697369	0.0028162728574856	-3.12967501481477	0.00506427781626726	0.0322217896328713				cg18116574;cg14725804;cg09847443		1	36024366	36024473	108	*	3	0.06483821907768	0.015840087383751	4.09329933016607	0.000519846791962232	0.00585796220417896	TSS1500;Body;5'UTR	S_Shore	KIAA0319L;NCDN	cg16015113;cg14772955;cg15272684
7	41189021	41189312	292	*	5	-0.00589941694426027	0.00188666745823866	-3.12689812849574	0.00509684869530928	0.0323855834064479				cg08757028;cg01747926;cg11878368;cg08667998;cg19915007		10	131323903	131324189	287	*	4	0.0863725721879221	0.0211143489879243	4.09070496264508	0.000523081448351543	0.0058837979013182	Body		MGMT	cg23004031;cg07828472;cg25974017;cg13171643
10	134149184	134149366	183	*	3	-0.0348992114914207	0.0111640398657554	-3.12603787796123	0.00510697990082784	0.0324320838591044	Body;TSS1500	S_Shelf	LRRC27	cg14683065;cg09161266;cg21350697		11	116969404	116969870	467	*	3	0.0507428076690729	0.0124076544075207	4.08963741271807	0.000524418292559571	0.00589430387894059	TSS1500	Island;S_Shore	SIK3	cg26794638;cg20608306;cg05256304
7	73938448	73938938	491	*	3	-0.00934697567677356	0.00299206872720228	-3.12391743939432	0.00513203572413979	0.0325537676799937	Body		GTF2IRD1	cg01896918;cg26307355;ch.7.1628533R		14	94417447	94417513	67	*	3	0.0219218530923098	0.00536343769377692	4.08727654611244	0.00052738681272733	0.00591862369536924	Body		ASB2	cg01136776;cg25030467;cg24112221
7	28452066	28452289	224	*	5	-0.0356054964235004	0.0114013552769336	-3.12291789516768	0.00514388791164263	0.0326086986707134	5'UTR;TSS200;1stExon	S_Shelf	CREB5	cg27448433;cg19638435;cg05929675;cg21004899;cg16534307		5	131593106	131593413	308	*	7	0.00791129791945072	0.00193587412421345	4.08667992432881	0.000528139645781352	0.00592417955791066	TSS1500;TSS200;5'UTR;1stExon	Island	PDLIM4	cg04518342;cg11843238;cg18301423;cg22638593;cg02033258;cg09877947;cg18758796
10	116528318	116528581	264	*	3	-0.0334649826398227	0.0107179182066214	-3.12233980467853	0.00515075476271529	0.0326387254839934		Island;S_Shore		cg10858945;cg06377473;cg07743805		7	150026909	150027050	142	*	3	0.0444490763918628	0.0108831268211698	4.08421928019811	0.000531255894507603	0.00595042202304438	TSS200;5'UTR;1stExon		C7orf29;LRRC61	cg19837815;cg09137301;cg04999691
7	148801711	148802155	445	*	3	-0.0108493180706383	0.00347482845609289	-3.12226005045364	0.00515170282003589	0.0326424829854561	Body	Island;S_Shore	ZNF425	cg25135084;cg24392299;cg12183594		13	112282481	112282703	223	*	3	0.0590253710029027	0.0144527297452614	4.08402924867914	0.000531497318754499	0.00595276349469319				cg15665203;cg26726652;cg15996950
19	47935484	47935656	173	*	3	-0.0169384601081242	0.00542741123038792	-3.12090965454879	0.00516778096316348	0.0327139181967454	Body	Island	SLC8A2	cg01940336;cg22251121;cg05027597		10	80026711	80027004	294	*	4	0.0573693429781776	0.014050776663968	4.08300155572867	0.000532804841529223	0.0059621647424601				cg06175907;cg03277153;cg10857905;cg26883033
1	49224825	49224895	71	*	3	-0.00887608123535114	0.00284894870524535	-3.11556372321092	0.00523190898814257	0.033031163884723	Body		BEND5;AGBL4	cg09554876;cg09850418;cg10501310		14	94576977	94577218	242	*	4	0.0807534791433025	0.0197912721610471	4.08025711971362	0.000536312302005984	0.00599027055066631	TSS200;5'UTR;1stExon		IFI27	cg16341979;cg03447547;cg10778971;cg08036899
14	94442922	94443120	199	*	4	-0.0613365289149699	0.019704766294209	-3.11277626941437	0.00526565115731562	0.0331912799003939				cg10861390;cg05861512;cg09948958;cg03536289		19	4371730	4371934	205	*	3	0.022222745802986	0.00544715302712064	4.07969919191584	0.000537028159794536	0.00599609922252606	Body	Island	SH3GL1	cg08186575;cg26930135;cg24928938
3	64084951	64085148	198	*	3	-0.0169174673821857	0.00543557513079462	-3.11236014131085	0.00527070642454511	0.0332122425289752	Body		PRICKLE2	cg07357021;cg08804517;cg10601100		4	1225507	1225729	223	*	3	0.061160697079555	0.0149922565960473	4.07948574570687	0.000537302277156601	0.00599794301720189	Body	S_Shore	CTBP1	cg09029193;cg00814909;cg12109141
20	48998616	48998834	219	*	3	-0.0378471684218167	0.0121617361613716	-3.11198729520442	0.00527523987587571	0.0332351138792664				cg23355992;cg20430841;cg15497834		10	43632601	43633030	430	*	3	0.0378930600280202	0.00929395345159615	4.07717342521361	0.000540280823234307	0.00602434907386963	TSS1500	N_Shore;Island	CSGALNACT2	cg19527748;cg03680517;cg07178550
5	97727913	97728181	269	*	3	-0.012954922983145	0.00416807272171077	-3.10813266660754	0.00532233014268487	0.0334443329457261				cg04068595;cg25443512;cg24643045		17	33470664	33470733	70	*	3	0.0259962962491378	0.0063866496498395	4.07041213694743	0.000549084966736426	0.00610179588390406	TSS1500	S_Shore	NLE1	cg22350578;cg11619740;cg18960803
5	26237674	26237881	208	*	3	-0.00834919530893107	0.0026898491733117	-3.10396411507775	0.00537371314030775	0.0336927269221062				cg23972431;cg08261430;cg08458509		8	140937286	140937410	125	*	3	0.0745198271496717	0.0183133903665292	4.06914425227725	0.000550751787860756	0.00611615985009239	Body		TRAPPC9	cg09147401;cg14353728;cg21602882
2	81708633	81708953	321	*	3	-0.0145819722889656	0.00470032179589117	-3.10233488730762	0.00539392570321758	0.03378834744533				cg21474669;cg14803005;cg12912981		11	2571399	2571525	127	*	3	0.0503874886415052	0.0123881834849012	4.06738313998317	0.000553075402967295	0.00613503021062676	Body		KCNQ1	cg09197492;cg15074690;cg09390414
22	22652334	22652537	204	*	3	-0.00602513964263728	0.00194227584763378	-3.10210295307824	0.0053968091035654	0.0337923364514576	TSS200;Body		LOC96610	cg00115102;cg14821761;cg26116741		3	72496799	72496875	77	*	3	0.0918688318495393	0.022634078871691	4.05887212686361	0.000564443337452006	0.00623005129626727	TSS1500	Island;S_Shore	RYBP	cg06759518;cg22685502;cg16990174
4	188256637	188256765	129	*	3	-0.00874674011168023	0.00282117391025417	-3.10039025949031	0.00541814746380001	0.0339019593842502				cg26221941;cg12931642;cg27526038		2	69664869	69665232	364	*	4	0.0492129232393313	0.0121290443065811	4.05744442805182	0.000566372960864887	0.00624521807674567	TSS200;TSS1500	S_Shore	NFU1	cg20547295;cg03375371;cg11644052;cg10354495
5	178551778	178552097	320	*	3	-0.00781286690635272	0.0025203310070372	-3.0999368275587	0.00542381039548844	0.0339304646309666	Body	Island	ADAMTS2	cg07707491;cg25930161;cg16097069		19	8654389	8654808	420	*	3	0.0350529256440431	0.00864293534177977	4.05567371013386	0.000568775333212783	0.00626474783131669	Body	Island;N_Shore	ADAMTS10	cg16191088;cg17783827;cg19802981
9	118687465	118687943	479	*	3	-0.0223935028521435	0.00722395430710316	-3.09989541740657	0.00542432785388886	0.0339325472045236	TSS200;TSS1500		C9orf27	cg21395077;cg13947334;cg00193947		4	141391053	141391254	202	*	3	0.0578160803408716	0.0142583788409644	4.05488456897818	0.000569849247931294	0.00627226489914989				cg19520234;cg03645522;cg07407736
5	231809	231967	159	*	3	-0.0223958862905611	0.00722665683384276	-3.09906597275799	0.00543470259807567	0.0339766392933998	Body		SDHA	cg04481584;cg06060868;cg20965017		16	84860766	84860918	153	*	3	0.0623201800812361	0.015370456788914	4.05454313668705	0.000570314517406699	0.00627663455380571	5'UTR		CRISPLD2	cg10064892;cg06465011;cg26709988
10	21676880	21677027	148	*	3	-0.0174403352620129	0.00562891841328051	-3.09834571786745	0.00544372715457665	0.0340157093159771				cg16271833;cg17112382;cg20160035		1	6762215	6762600	386	*	4	0.0448599200156076	0.0110677887988125	4.05319624642827	0.000572153619390957	0.00629310793895681	TSS1500	S_Shore	DNAJC11	cg23040782;cg03753670;cg22709811;cg22377182
1	20480684	20480971	288	*	3	-0.0187272659296594	0.00604973747015815	-3.0955501824726	0.00547889176413312	0.0341751810045989				cg14076231;cg25009258;cg19257942		21	43771120	43771355	236	*	3	0.0756500526903185	0.0186757671380308	4.05070657238313	0.000575568702807077	0.00632318776147863	5'UTR;1stExon;TSS200		TFF2	cg18879389;cg26403416;cg12456510
17	79075866	79076083	218	*	3	-0.0440326927204964	0.0142315505524728	-3.09401934512649	0.00549824089636369	0.034235338423345	Body	N_Shore	BAIAP2	cg23261327;cg01276536;cg02533364		1	27718221	27718495	275	*	4	0.0187842895796466	0.00463733865873114	4.05066158890072	0.00057563059308981	0.00632340713478517	TSS1500	N_Shore	GPR3	cg13380502;cg23230486;cg01512026;cg01048751
1	9687064	9687259	196	*	3	-0.00532883939087214	0.00172250009893576	-3.09366565155181	0.00550272081945126	0.0342516333923586		N_Shore;Island		cg27308687;cg08579819;cg15924259		17	1466709	1466715	7	*	3	0.0455746196412098	0.0112558576940834	4.04896906836037	0.000577964064187461	0.0063418414226213	TSS1500	S_Shore	PITPNA	cg20426671;cg12814335;cg11719157
10	118084243	118084504	262	*	3	-0.036642852140095	0.0118447018239027	-3.09360697169679	0.00550346440641919	0.0342551021463091	5'UTR		C10orf96	cg13329723;cg03472000;cg13836550		1	3133763	3134162	400	*	4	0.0926594796538732	0.0228908276387041	4.04788682682681	0.000579461084912629	0.00635485449513576	Body		PRDM16	cg15619820;cg04022097;cg22720392;cg08266202
3	49208684	49209008	325	*	7	-0.00420514480267651	0.00135977825964928	-3.09252245565473	0.00551722481929396	0.034320998716016	TSS1500;TSS200	Island	KLHDC8B	cg04005725;cg00708060;cg16497277;cg18654377;cg06212747;cg03163443;cg07084973		17	21300735	21300791	57	*	3	0.0708447359354787	0.017530730628266	4.04117417794618	0.00058883311675166	0.00643002126345807	5'UTR		KCNJ12	cg04105895;cg23955881;cg23718195
7	153287529	153287752	224	*	3	-0.0180462949089829	0.00583805352777603	-3.09114927143491	0.0055346956006469	0.0343950335539146				cg07089161;cg14050129;cg27304565		1	178693595	178693897	303	*	3	0.0335516952913483	0.00830922620455023	4.03788445101844	0.000593481147989166	0.00646810020083817	TSS1500	N_Shore	RALGPS2	cg25384333;cg06788278;cg10559803
2	32264493	32264720	228	*	3	-0.0162564735447039	0.00526351490619859	-3.08852047242412	0.00556829065866275	0.0345509889038869	Body;5'UTR;1stExon	N_Shore	DPY30	cg04302752;cg27419330;cg07656391		11	71050337	71050535	199	*	3	0.0629254700530285	0.0155844838212701	4.03769998253943	0.000593742861890682	0.00646980198212285				cg16845701;cg09106510;cg03567358
11	115530932	115531299	368	*	5	-0.0853132877122997	0.0276235242374992	-3.08842879636937	0.00556946579380955	0.0345524501074379		S_Shore		cg01161204;cg02256049;cg21540621;cg16675758;cg12341202		14	90167241	90167635	395	*	3	0.066984555429219	0.0165902382572922	4.03758851382234	0.000593901063410743	0.00647037542176083		N_Shore		cg13011999;cg23629935;cg16725948
13	113832355	113832595	241	*	4	-0.037854494393167	0.0122661895479636	-3.08608425176762	0.00559960055864178	0.0347019333662977	3'UTR;Body		PCID2	cg24952293;cg10350215;cg11987853;cg00908004		16	88096564	88096995	432	*	4	0.053472629865555	0.0132469311865941	4.03660509082052	0.000595298603455363	0.006480609031482	Body		BANP	cg02885583;cg08295857;cg01783679;cg08595782
2	121338498	121338607	110	*	3	-0.0376402009514083	0.0121991994822615	-3.08546482956852	0.00560758836086091	0.0347350444188237		S_Shelf		cg07218647;cg09408902;cg03792788		19	10697913	10698098	186	*	5	0.0207703379391598	0.00514578022680191	4.03638263270107	0.000595615192294391	0.00648318944045756	5'UTR;1stExon;TSS200	Island	AP1M2	cg15555932;cg08148553;cg07434260;cg27104822;cg01562385
17	78061517	78061645	129	*	3	-0.007756503391115	0.00251456144935028	-3.08463465592346	0.00561831119524825	0.034780592248433	Body		CCDC40	cg22980380;cg08906153;cg11872776		3	149530133	149530341	209	*	5	0.0473292147603098	0.0117322220737419	4.03412196452012	0.000598841966687523	0.00651070221472422	TSS1500;TSS200	N_Shore;Island	RNF13	cg15108553;cg04118462;cg13512830;cg10802371;cg12461469
6	30908579	30908739	161	*	4	-0.0236939596800273	0.00768450416106309	-3.08334268332929	0.00563503822523596	0.0348534109215387	TSS200		DPCR1	cg24836242;cg15480919;cg13978352;cg04572540		13	112225387	112225526	140	*	3	0.0229491261889623	0.00568944371261522	4.03363269735442	0.000599542613557352	0.00651639308264608				cg23608384;cg23466491;cg01552748
1	154540159	154540535	377	*	5	-0.00563378757791224	0.00182815497511124	-3.08167942795409	0.00565664308419443	0.0349482422398906	TSS200;1stExon;5'UTR	N_Shore;Island	CHRNB2	cg25730356;cg00818872;cg12654064;cg17887936;cg19312536		4	7052403	7052788	386	*	4	0.0603619051903741	0.0149692015084575	4.03240648182003	0.000601302185380617	0.00653242841538022	Body	Island;S_Shore	TADA2B	cg19223129;cg20208394;cg09636525;cg24709285
6	41303388	41303596	209	*	3	-0.0146178186762804	0.00475066410814074	-3.07700530779083	0.00571778696358928	0.0352124131079739	TSS200;5'UTR;1stExon		NCR2	cg03820379;cg25798647;cg06139438		8	146233033	146233339	307	*	3	0.0601590870482179	0.0149331217226402	4.02856737965312	0.000606844484179214	0.00657476841583418				cg16884760;cg18500727;cg07013148
10	123969960	123970316	357	*	3	-0.0148629018755488	0.00483176486515292	-3.07608136785406	0.0057299487182512	0.0352709116153979	Body		TACC2	cg19684887;cg12689227;cg24144047		16	29300445	29300673	229	*	3	0.0409542739421983	0.0101660451171005	4.02853552885657	0.000606890677607267	0.00657488145036795		S_Shelf		cg08497239;cg05953316;cg27133583
10	48573302	48573444	143	*	3	-0.0103271454554426	0.00336070516550914	-3.07291028127962	0.00577187986123854	0.0354635763737287				cg15203735;cg23032936;cg07382923		18	75886610	75886781	172	*	3	0.0487597354908644	0.0121037601642785	4.02847832649294	0.000606973647380794	0.00657539287260107		Island		cg16286755;cg08534830;cg14635039
7	26416735	26416987	253	*	3	-0.0474842286361609	0.0154574369863617	-3.07193415558199	0.00578484668394136	0.0355278126219319		Island;S_Shore		cg17880050;cg12492504;cg24755163		17	79797038	79797373	336	*	5	0.05378711065846	0.0133521287707574	4.02835469773625	0.000607153004620696	0.00657694834599402		N_Shelf;N_Shore		cg23471393;cg25235958;cg06237826;cg15009575;cg01400638
1	7022041	7022284	244	*	4	-0.0490266130169926	0.0159596911399654	-3.07190236872585	0.00578526941222948	0.0355280353005477	Body	Island	CAMTA1	cg27557829;cg25202269;cg03348461;cg09015774		2	5896473	5896549	77	*	3	0.0663746817784215	0.0164986658988058	4.02303326738837	0.000614923439074463	0.00664415967151153				cg18954144;cg08396985;cg04771413
6	83775753	83775765	13	*	3	-0.0180326307139859	0.00587041887566856	-3.0717792198316	0.00578690743130677	0.0355314254929524	TSS1500	Island	UBE2CBP	cg01359246;cg12834428;cg07764171		17	19374174	19374290	117	*	3	0.077716051006505	0.0193187394655565	4.02283239779	0.000615218684102502	0.00664591610108119				cg23693365;cg01230988;cg06607151
8	41559593	41559903	311	*	3	-0.0408646266932743	0.0133039045201832	-3.07162657633922	0.00578893838352727	0.035539883206122	Body	Island;S_Shore	ANK1	cg07533533;cg14927724;cg20464175		21	43735412	43735844	433	*	3	0.0511772786576054	0.012724970502032	4.02179939430374	0.000616739259615826	0.00665764816426175	1stExon;TSS200		TFF3	cg14283447;cg04806409;cg21970261
12	128796190	128796424	235	*	3	-0.0226980666352234	0.00740373134369253	-3.0657604363995	0.00586751224778873	0.0359161977171998	Body		TMEM132C	cg13301731;cg18034742;cg16970628		1	55271673	55271927	255	*	5	0.0665774348236153	0.0165625753823423	4.01975135428484	0.00061976503944579	0.00668168056687367	TSS200;Body	Island	C1orf177	cg21872908;cg20903926;cg01398941;cg03557698;cg23924306
7	87229880	87230344	465	*	7	-0.00725018574869293	0.00236503248940823	-3.0655755390942	0.00587000551728798	0.0359260125962202	5'UTR	Island;N_Shore;S_Shore	ABCB1	cg16772035;cg00141548;cg09105881;cg16288248;cg27507700;cg06562372;cg00862116		1	2542359	2542815	457	*	3	0.0431278425359698	0.0107339816108774	4.01787930140163	0.00062254374685665	0.0067061325728449	Body		MMEL1	cg17843887;cg09808235;cg24688471
3	56716758	56717175	418	*	4	-0.00673797630217985	0.00219808746002999	-3.06538134842364	0.00587262520570932	0.0359335089267589	1stExon;TSS200	Island	C3orf63	cg11215621;cg07061867;cg24617370;cg14980363		20	60953415	60953667	253	*	3	0.0396444064289264	0.00986706519003328	4.0178518805137	0.000622584540027245	0.00670617909337801		Island		cg26145511;cg01731766;cg04146405
16	5079023	5079174	152	*	3	-0.0252602523742317	0.00824223214260919	-3.06473439927102	0.00588136088511378	0.0359703656102766	Body		NAGPA	cg03877960;cg09203880;cg02494512		10	70979777	70980112	336	*	5	0.0715655235259039	0.0178127724384144	4.01765215231562	0.000622881749548394	0.00670820759925317	TSS1500;5'UTR;1stExon		HKDC1	cg23341612;cg11639651;cg05532178;cg12682133;cg11762346
1	228509380	228509762	383	*	5	-0.0107566198001866	0.00351358659721615	-3.06143580144266	0.0059260969016721	0.036169257612427	Body	N_Shore;Island	OBSCN	cg08794084;cg25222493;cg23630430;cg26273958;cg08621574		8	125741158	125741566	409	*	6	0.0738679256578366	0.0183926670331559	4.01616174123508	0.000625104051224452	0.00672669426633955	TSS1500	Island;S_Shore	MTSS1	cg18280057;cg18893120;cg19523819;cg26069068;cg18939260;cg27038717
13	113313905	113314033	129	*	3	-0.0310010241079404	0.0101267493827107	-3.06130061447638	0.00592793731548719	0.0361770049088246	5'UTR		C13orf35	cg25099892;cg26938159;cg11877467		16	89111748	89112229	482	*	3	0.0351613257513029	0.00875929627082663	4.01417244766681	0.000628082527033809	0.0067495835722666		N_Shelf		cg27600804;cg00586531;cg01106038
7	154003215	154003309	95	*	4	-0.00912242578279548	0.00298277608805253	-3.05836761241826	0.00596800285736464	0.0363443091435264	Body	S_Shore	DPP6	cg09134205;cg10677372;cg13345683;cg10575986		10	13425201	13425688	488	*	3	0.0305564435947844	0.00761285463722465	4.01379575085701	0.000628648126881132	0.00675526685916061				cg03902201;cg05860475;cg04907738
1	17949212	17949604	393	*	5	-0.0150841858433428	0.00493781136019353	-3.05483234230957	0.00601664301687378	0.0365593882093792	Body	N_Shore;Island	ARHGEF10L	cg23034802;cg22111457;cg24546928;cg11421160;cg13095091		17	74696737	74696872	136	*	3	0.0526256606562773	0.0131330789359557	4.00710761832087	0.000638775035545437	0.00684069311991048	Body		MXRA7	cg13387113;cg05147273;cg15052447
2	421459	421661	203	*	3	-0.0110548515588326	0.00362030875748277	-3.05356595234688	0.00603415959731402	0.0366361970823336		S_Shore		cg25319862;cg02462879;cg09279679		13	33760215	33760693	479	*	4	0.0735587636035952	0.0183614999554421	4.00614131645566	0.000640251539935572	0.00685351699353833	1stExon;5'UTR;Body;TSS1500		STARD13	cg08476843;cg14418679;cg00946491;cg25002179
6	44309765	44310005	241	*	3	-0.0503493789070692	0.016493924028621	-3.05260160163832	0.00604753139918203	0.0366973522400809	TSS1500		SPATS1	cg03894990;cg14669524;cg14774117		11	72388033	72388282	250	*	3	0.00740013996474116	0.00184803610605446	4.00432650666138	0.000643033749835301	0.00687045826627957				cg08442798;cg05957169;cg12243078
9	27573650	27573986	337	*	3	-0.00517390797099975	0.00169543487489919	-3.05167013348561	0.00606047439516016	0.0367580329438068	5'UTR;TSS200;1stExon;TSS1500	N_Shore;Island	C9orf72	cg05990720;cg23074747;cg14363787		7	101768610	101768874	265	*	4	0.063666260983775	0.0159387156559444	3.99444110542435	0.000658401339192432	0.00698718682958622	Body		CUX1	cg03787603;cg11911769;cg09244071;cg15755348
3	119298195	119298236	42	*	3	-0.0221355499700166	0.00725418089515881	-3.05141962820214	0.00606395979091303	0.036769130769655	TSS1500	N_Shore	ADPRH	cg05961212;cg17283447;cg18027174		18	55254238	55254527	290	*	3	0.0418049108959678	0.0104695886639749	3.9929850386401	0.000660695584243127	0.00700668105343238	TSS1500	S_Shore	FECH	cg05243804;cg15864104;cg21634100
12	131096006	131096256	251	*	3	-0.00806937766195793	0.00264655035344697	-3.04901724293591	0.00609748365663883	0.0369261280509209				cg00512917;cg03606272;cg20988861		3	37904034	37904475	442	*	3	0.0511076320700634	0.0128133022310249	3.98863861544733	0.00066759143991622	0.00705945215112189	Body	Island;S_Shore	CTDSPL	cg01439112;cg12919119;cg08229360
8	22926860	22926911	52	*	5	-0.00252945140020415	0.000829672183809449	-3.04873593398075	0.00610142083296669	0.0369438871374419	TSS200;TSS1500	Island	TNFRSF10B	cg10700964;cg17190864;cg08907891;cg16861508;cg13462030		6	44044325	44044507	183	*	3	0.00833848244863094	0.00209280885895261	3.98434974745094	0.000674466188509716	0.00711129022555384		S_Shelf		cg19930737;cg16088539;cg15123562
11	10813944	10814144	201	*	3	-0.017205826689378	0.0056490898498838	-3.04576969858816	0.00614308558556103	0.0371337971026981				cg26703066;cg18135132;cg02807964		12	14109211	14109584	374	*	4	0.0441620745184324	0.0110890154392177	3.9825063605059	0.000677442610863071	0.00713408104649025	5'UTR		GRIN2B	cg16083711;cg17174980;cg08931917;cg06111374
6	163730158	163730368	211	*	3	-0.00658057066680475	0.0021630823316394	-3.0422192306556	0.00619331762867184	0.0373392309119221	Body		PACRG	cg00797500;cg10584587;cg04978831		7	132260175	132260475	301	*	3	0.0341423351515159	0.00858296690626636	3.97791760406169	0.000684908726143106	0.00719621883993058	5'UTR	N_Shore;Island	PLXNA4	cg06736785;cg10694781;cg06741594
14	24664722	24664979	258	*	4	-0.00410128617319727	0.00135274378491367	-3.0318277702965	0.00634262301962545	0.0380266572713249	1stExon;5'UTR;TSS200	Island	TM9SF1	cg05366401;cg18679299;cg25005422;cg18318415		1	116021925	116022091	167	*	3	0.052536052060205	0.0132114791503469	3.97654581007498	0.000687156552515915	0.00721365288278084				cg07790079;cg25599129;cg03324464
7	4008946	4009036	91	*	3	-0.00688025143439208	0.002269492020966	-3.03162618367063	0.0063455534743521	0.038035807276101	Body		SDK1	cg13433644;cg07683594;cg18850427		1	199717229	199717464	236	*	3	0.0764054491445259	0.019216695333736	3.97599315686667	0.000688064204793816	0.00722111973452744				cg12810297;cg22607266;cg12664749
3	168864048	168864313	266	*	6	-0.0245866001243317	0.00811760921994193	-3.02879819145908	0.00638680170902593	0.0382199900865707	5'UTR;Body;1stExon;TSS200;TSS1500	Island	MECOM	cg19848683;cg06238409;cg26058714;cg14228238;cg07751698;cg13147822		4	3516637	3516758	122	*	3	0.0444745843321537	0.0111963730131869	3.97223138955554	0.000694274130886231	0.00727259272052253	Body	Island	LRPAP1	cg04857395;cg27321949;cg08297640
10	90342738	90343220	483	*	9	-0.00621834035389023	0.00205311681362213	-3.02873188346248	0.0063877719518529	0.0382225521090447	Body;1stExon;TSS200	Island	RNLS	cg04812509;cg15661332;cg19235339;cg05339066;cg10131095;cg06118999;cg18192294;cg06981182;cg11861709		2	121427380	121427740	361	*	3	0.024004642133063	0.006046439580453	3.97004581186349	0.000697907658327272	0.00730067782615536				cg08062049;cg22375288;cg00066919
3	182972625	182973032	408	*	3	-0.0349162800447729	0.0115384101537128	-3.02609108010756	0.00642652886771372	0.0383890045514466	Body;5'UTR	Island;S_Shore	MCF2L2;B3GNT5	cg26215406;cg23655039;cg21794419		16	49448678	49448882	205	*	3	0.0622153513750348	0.015673339621455	3.96950189797899	0.000698814852200709	0.00730849828843971				cg06066587;cg05389686;cg03076945
8	21588509	21588546	38	*	3	-0.0085654892421601	0.00283155114366244	-3.02501661018249	0.00644236277126758	0.0384536044139365	Body		GFRA2	cg21481789;cg03964515;cg21651081		16	49686567	49686662	96	*	3	0.0636283611406812	0.0160294505841574	3.96946612777657	0.00069887455440931	0.00730869399702663	Body		ZNF423	cg06263178;cg26684138;cg26442883
9	132258412	132258857	446	*	4	-0.00418087439123614	0.0013823306191831	-3.02451116485206	0.00644982425354954	0.0384868959312399		Island		cg21205463;cg08875009;cg14398946;cg17256073		10	121146185	121146391	207	*	3	0.0614666258760567	0.0154875012862443	3.96878907320254	0.000700005548856544	0.0073159572650759	Body		GRK5	cg00248439;cg18001722;cg16395614
4	187404923	187404988	66	*	3	-0.0065092268906199	0.00215313320426101	-3.02314175348662	0.00647008164495099	0.0385739726047876				cg19180636;cg19136454;cg09867755		2	241581630	241581957	328	*	3	0.0507614827481426	0.0128099230902331	3.96266881468207	0.000710312182074719	0.00740095701485185		S_Shore		cg10185853;cg11073579;cg18658122
2	80549634	80550119	486	*	4	-0.0515739426879873	0.0170675949266398	-3.02174635088677	0.00649078658488289	0.038658555827902	Body	Island;S_Shore	CTNNA2	cg24509810;cg06607919;cg01146063;cg10579530		17	78796999	78797061	63	*	3	0.06448088135663	0.0162760741750794	3.9616974377862	0.000711961821628157	0.00741352373351823	Body	N_Shore	RPTOR	cg03794617;cg08329754;cg09001356
7	80907	81075	169	*	3	-0.0122082560396075	0.0040402904771303	-3.02162829843825	0.00649254116985691	0.0386652455850977		N_Shore		cg19711949;cg13828236;cg25149888		17	6348091	6348200	110	*	3	0.0292751368860286	0.00738958877391081	3.96167334634173	0.00071200278328055	0.00741353039592132	5'UTR	Island;S_Shore	FAM64A	cg23545250;cg11001581;cg20124188
11	64329383	64329824	442	*	6	-0.0127991215037663	0.00423729021234921	-3.02059119445357	0.00650797505282328	0.0387421008656965	Body	N_Shore;Island	SLC22A11	cg05962106;cg26275110;cg24045078;cg23361590;cg24624173;cg11140017		17	72129955	72130176	222	*	3	0.0715700986147057	0.0180661030574887	3.96156815816672	0.000712181657695662	0.00741466871806993				cg25224232;cg21001780;cg09483318
6	25137864	25138169	306	*	3	-0.0524407359128277	0.0173622626383905	-3.0203860524995	0.00651103210170634	0.0387565349387343	Body;TSS200	N_Shelf;N_Shore	CMAH	cg19611193;cg08306955;cg01487542		3	46607599	46608069	471	*	6	0.0139924314333872	0.0035320956354984	3.96150978834208	0.000712280935931488	0.00741516678554031	5'UTR;1stExon;TSS200	Island;S_Shore	LRRC2	cg08665961;cg05399115;cg24690946;cg25492569;cg25821245;cg11136751
10	3365253	3365315	63	*	3	-0.00683837750500672	0.00226430703264911	-3.02007519581221	0.00651566716087225	0.0387778476849387				cg12146741;cg07403188;cg06190044		12	133243691	133244145	455	*	3	0.0242265921856744	0.00611823290797941	3.95973683088756	0.000715303035739322	0.00743984810384182	Body		POLE	cg12536292;cg05907082;cg23662671
19	35531817	35532097	281	*	4	-0.00828029827115102	0.00274257907345109	-3.01916482602327	0.00652925961608068	0.0388342103384961	5'UTR	Island;S_Shore	HPN	cg24139898;cg21484586;cg06672753;cg03136563		5	95046754	95047004	251	*	3	0.0409555685217002	0.0103438510703073	3.95941204521649	0.000715858030548738	0.00744355512038572				cg25420945;cg02083109;cg02730299
17	43862910	43863356	447	*	5	-0.0420940484828874	0.0139692907712292	-3.01332753195912	0.00661706589279	0.0391935542663727	Body	Island;S_Shore	CRHR1	cg27551605;cg07778819;cg24394631;cg24063856;cg13947929		2	10281258	10281526	269	*	4	0.0361475164591904	0.00913745169246526	3.95597346785402	0.00072176021566408	0.00749263799287347	TSS1500;TSS200;1stExon;5'UTR		C2orf48	cg07622096;cg06785822;cg20338384;cg05404787
12	93861141	93861210	70	*	3	-0.0133112493391038	0.00442085667125729	-3.01101128784573	0.00665222180848731	0.0393460141382232	TSS200	N_Shore;Island	MRPL42	cg19606096;cg20425293;cg09175575		7	128550410	128550812	403	*	3	0.0187615975490717	0.00474583063626758	3.95328004452915	0.000726417150979161	0.00752763836693759	Body;TSS200	Island	KCP	cg02611085;cg07293445;cg12582654
4	80329284	80329633	350	*	10	-0.00743415336512852	0.00246922479991637	-3.01072359445779	0.00665660095417571	0.0393668498450832	1stExon;5'UTR;TSS200;TSS1500		GK2	cg14078518;cg01807825;cg17738194;cg25615081;cg20562630;cg00177468;cg18493326;cg15063695;cg26226487;cg04414629		15	40364524	40364862	339	*	3	0.0525293014900688	0.0132889680941114	3.95285029793588	0.000727162942899917	0.00753213811372596				cg00868766;cg20592017;cg16650630
12	1943722	1943889	168	*	3	-0.0130784734621463	0.00434446030854684	-3.010379318328	0.00666184502760639	0.0393865854254435	Body;3'UTR		LRTM2;CACNA2D4	cg06937491;cg12412531;cg02505216		19	40732784	40732902	119	*	4	0.0486454544747855	0.0123128239202758	3.95079591731025	0.000730738694437208	0.00755853083659807	TSS200;TSS1500	S_Shore	CNTD2	cg17069873;cg02666638;cg24878059;cg27383956
17	2831573	2831903	331	*	3	-0.00992950891055506	0.00330300425758777	-3.00620530165672	0.00672574176094831	0.0396698368544269	Body		RAP1GAP2	cg13415865;cg08501301;cg14123409		17	60885892	60886284	393	*	4	0.0524226445621555	0.0132759020325138	3.94870679474493	0.00073439284608691	0.00758779063156466	TSS200;TSS1500	S_Shore	Mar-10	cg16008138;cg14622443;cg16963138;cg03837526
2	241228741	241228795	55	*	3	-0.0151386364093643	0.00503942233131358	-3.00404201396199	0.00675908961453511	0.0398090610064648				cg04782738;cg05014499;cg17782715		5	530963	531305	343	*	3	0.0457264920367517	0.0115831625891451	3.94766901395334	0.000736214810668254	0.00760191614481941		S_Shore;S_Shelf		cg15553958;cg05634428;cg07255841
10	1401818	1402293	476	*	5	-0.0172651102792251	0.00574887567312242	-3.00321510864189	0.00677187866736681	0.039865229248956	Body	N_Shelf	ADARB2	cg11270017;cg27336481;cg08978835;cg03754605;cg08971562		12	54653065	54653403	339	*	4	0.112844923804379	0.028591100314955	3.94685488006049	0.000737647278086137	0.00761243213412882	1stExon;5'UTR;TSS200		CBX5	cg19641804;cg01856529;cg27408285;cg23824801
6	159238463	159238744	282	*	3	-0.0645841503021181	0.0215056387836387	-3.00312634057878	0.00677325295272844	0.0398715279483013	Body	N_Shore	EZR	cg17390562;cg06585203;cg22871253		17	80066134	80066314	181	*	3	0.0468454016097257	0.0118713239757401	3.9460974787191	0.000738982412759289	0.00762103433883852	Body		CCDC57	cg09163921;cg26507988;cg02967812
6	168140505	168140649	145	*	3	-0.0107309949922344	0.00357660802325395	-3.00032738350553	0.00681672369383035	0.0400508306304321				cg21156299;cg21661815;cg25983732		10	32345864	32346148	285	*	3	0.0439758693208337	0.0111481690580798	3.94467190905773	0.000741501903896582	0.00763977576623826	TSS1500	S_Shore	KIF5B	cg13612317;cg14776578;cg18292711
1	18700603	18700971	369	*	5	-0.0289811067983313	0.00967373416105582	-2.99585520088018	0.00688673930610378	0.0403373367977361	Body	N_Shelf	IGSF21	cg23010629;cg10442251;cg26818821;cg01083050;cg12547943		7	101840446	101840748	303	*	3	0.00733331913528593	0.00185958111018662	3.9435328177484	0.000743521222205395	0.00765671941265049	Body	S_Shore	CUX1	cg03431155;cg24629941;cg27023010
10	99695981	99696049	69	*	3	-0.0090009293614361	0.00300485176397424	-2.99546535684389	0.00689287532038036	0.0403604192206947	Body		CRTAC1	cg11558850;cg00627798;cg01179268		17	2319719	2319906	188	*	3	0.0396296254022234	0.0100571404537482	3.94044664927133	0.000749019724704072	0.00770126482297091	TSS1500;3'UTR		LOC284009;METT10D	cg26403608;cg09341020;cg00145352
10	6186637	6186959	323	*	7	-0.00239455609303497	0.000799453562825728	-2.99524100508257	0.00689640892685044	0.0403759664017894	TSS1500;TSS200;5'UTR;1stExon	Island	PFKFB3	cg24740195;cg13874629;cg26464252;cg25371538;cg27199172;cg10923346;cg00510604		19	54312855	54313004	150	*	3	0.0455582935430535	0.0115663393149479	3.9388688419486	0.000751846437585225	0.00772212357789967	Body;TSS1500		NLRP12	cg22642498;cg27281030;cg00420742
17	76462785	76462855	71	*	3	-0.0128294182141582	0.00428902658208725	-2.99121909566594	0.00696005172990456	0.0406656969304856	Body		DNAH17	cg04698199;cg22756089;cg08335199		3	9811813	9811990	178	*	4	0.0225437688905001	0.00572559331219688	3.93736817501105	0.000754544788549105	0.00774421403806241	TSS200;TSS1500	S_Shore	CAMK1	cg14558573;cg23451076;cg00841408;cg01396022
3	131080235	131080516	282	*	4	-0.03067189690618	0.01026083958251	-2.98921902633207	0.00699191091937315	0.040788328512391	TSS1500;TSS200	N_Shore	NUDT16P	cg22575379;cg15859350;cg14230378;cg00404641		6	168068810	168069162	353	*	3	0.0766961278663022	0.0194846483336766	3.93623362109869	0.000756591219444634	0.00775872078843611				cg24826610;cg00730077;cg12670357
10	135010532	135010873	342	*	3	-0.0169485153042145	0.00567165063491238	-2.9882861965944	0.00700681794300625	0.0408494106637743	Body	N_Shelf	KNDC1	cg01258050;cg02948855;cg19329644		21	30565636	30565706	71	*	3	0.062912944992418	0.0159922996374854	3.93395236573433	0.000760722705542802	0.00779196188960413	TSS200		NCRNA00189	cg00847857;cg03381704;cg08094128
4	147164778	147165097	320	*	4	-0.0494511511342612	0.0165522493537848	-2.98757891313145	0.00701814101655184	0.0408996160939364				cg07973709;cg07701757;cg01539483;cg04181032		2	118942638	118943004	367	*	5	0.0608384764952188	0.0154733647139259	3.9318194600858	0.000764605802835242	0.00782301938249776		N_Shore		cg01528913;cg03217115;cg27637303;cg26480889;cg10143507
10	132873657	132873903	247	*	5	-0.010922800466933	0.00365924569848015	-2.9849868981112	0.00705978787779785	0.0410735250751229		Island;S_Shore		cg00986047;cg07037374;cg13213848;cg25678070;cg05697552		4	7462468	7462664	197	*	3	0.0579636327377496	0.0147452589197788	3.93100135122071	0.000766100446535394	0.00783482378460068	Body		SORCS2	cg21540588;cg18658556;cg11278080
13	50202547	50202713	167	*	5	-0.0560322379092414	0.0187753833854593	-2.9843458724063	0.00707012408437736	0.0411206486153846	TSS200;5'UTR;1stExon		ARL11	cg11765205;cg08772163;cg11827082;cg01425731;cg04638679		2	97524767	97525009	243	*	4	0.0508567817124317	0.012942655603468	3.92939310683696	0.00076904709810265	0.00785796545571052	TSS1500	S_Shore	ANKRD39	cg02717339;cg20091689;cg03173367;cg10277175
5	172744616	172744941	326	*	5	-0.00978614205229346	0.00327993191761881	-2.98364182491876	0.0070814932584817	0.041170960302176	3'UTR;Body		STC2	cg24018799;cg08839053;cg03983713;cg19878194;cg23428905		14	91770052	91770418	367	*	5	0.0585524198700547	0.0149045841685229	3.9284839622505	0.000770717828331955	0.00787022544844682	Body	N_Shore;Island	CCDC88C	cg00873678;cg23138608;cg19465605;cg21523812;cg07015014
1	57286122	57286560	439	*	4	-0.0116523028189155	0.00390589852791329	-2.98325794580761	0.00708769966200072	0.0411928993885187	TSS1500		C1orf168	cg22864672;cg06957848;cg17891251;cg17270101		2	236486327	236486625	299	*	3	0.0458199994940402	0.0116731294408615	3.92525412539748	0.000776682505447413	0.00791486912587606	Body		AGAP1	cg16085374;cg17472664;cg07164047
19	1254066	1254435	370	*	3	-0.0372614142152278	0.0125041334258195	-2.97992775239327	0.00714176090337432	0.0414431160720316	Body	Island	MIDN	cg07843568;cg18151262;cg27287944		16	85180917	85181279	363	*	5	0.0608054652288667	0.0155009927985972	3.92268198681891	0.000781465376609465	0.00794379624470833				cg10187479;cg07499673;cg04594378;cg03113038;cg01826117
22	45148218	45148306	89	*	4	-0.0312766426518375	0.0105066635988659	-2.97683868504304	0.00719226215989743	0.04164788915173	TSS1500;Body;TSS200		ARHGAP8;PRR5-ARHGAP8	cg27321750;cg06516947;cg21608237;cg13996698		10	28525513	28525755	243	*	3	0.0665070253420332	0.01695727446824	3.92203508096758	0.000782672891855072	0.00795431182486218	Body		MPP7	cg15406585;cg14133850;cg16527477
8	70584832	70585202	371	*	3	-0.0143217228622474	0.00481291195409736	-2.97568769153464	0.00721116671238562	0.041727132264509	3'UTR;Body		SLCO5A1	cg07998216;cg21748523;cg24552424		20	60717158	60717545	388	*	3	0.0155728634356565	0.00397272457168888	3.91994540639302	0.000786586162496584	0.00798172886199345	Body;TSS1500	N_Shore	PSMA7;SS18L1	cg00071265;cg12800803;cg04928513
3	79551266	79551658	393	*	3	-0.0134474143756555	0.00451999014866882	-2.97509816025062	0.00722086799339662	0.0417753797482036	Body		ROBO1	cg06277271;cg03515372;cg17542097		11	84028382	84028582	201	*	3	0.0378732025432857	0.0096631038473826	3.91936205399927	0.000787682055849795	0.00799020331621999	Body		DLG2	cg17524136;cg01966922;cg21578457
16	28874885	28875071	187	*	6	-0.00395724268183704	0.0013304031499667	-2.97446881566395	0.00723123828727087	0.0418235314183943	TSS200;TSS1500	Island	SH2B1	cg05078726;cg08524641;cg08761264;cg06100790;cg07346607;cg04653284		2	99226287	99226761	475	*	3	0.0281377103679898	0.0071808089988282	3.91845965720318	0.000789380299351515	0.00800257347036117	TSS1500;Body	S_Shore	C2orf64;UNC50	cg16083447;cg21849780;cg23829990
3	53164667	53165031	365	*	4	-0.0349024548570379	0.0117342172634367	-2.97441696139311	0.00723209337637626	0.0418271612484166	TSS200;TSS1500	Island;S_Shore	RFT1	cg21422208;cg18193219;cg11184109;cg13474998		5	37378050	37378360	311	*	4	0.0175079802296128	0.00446957043472311	3.91715053724116	0.000791850434368947	0.00801965566886858	TSS1500	N_Shore	WDR70	cg07850832;cg26903222;cg08997294;cg03778373
10	321782	321879	98	*	3	-0.0118988529765634	0.00400074116582813	-2.97416215730126	0.00723629656844582	0.0418422571556398	3'UTR		DIP2C	cg04630908;cg15551781;cg05484691		17	71089168	71089623	456	*	3	0.0472501911476043	0.0120701881558725	3.91461927000829	0.000796648399234844	0.00805759588705683	TSS1500		SLC39A11	cg22263591;cg08853318;cg03627891
10	81904160	81904331	172	*	3	-0.0402943243249835	0.0135571486551184	-2.97218282029906	0.00726902735302138	0.0419918968202833	Body		PLAC9	cg09649438;cg27417294;cg24530116		4	186877497	186877916	420	*	6	0.0646898240887067	0.0165257979607809	3.91447506754161	0.000796922599948583	0.00805992586522617	5'UTR;1stExon;TSS200		SORBS2	cg20544605;cg19216056;cg26589025;cg25844222;cg26583078;cg16871385
6	76022192	76022556	365	*	6	-0.00712611296420834	0.00240026072115086	-2.96889121311437	0.00732377352069896	0.0422272226462052	Body		FILIP1	cg06071824;cg07890797;cg14611727;cg15983952;cg22657465;cg05354831		16	57317679	57318087	409	*	3	0.0417045711390835	0.0106611801795763	3.91181561859138	0.000801996379974505	0.00809876709099426	Body	N_Shore;Island	PLLP	cg06706876;cg06367311;cg23713520
6	170463167	170463397	231	*	3	-0.0786381046124301	0.0264890853169764	-2.96869837789499	0.00732699302474525	0.0422418114996907				cg04852348;cg06303744;cg01622006		12	95945082	95945384	303	*	5	0.0570493611671857	0.0146145965152257	3.90358783478906	0.000817897697694724	0.00821153567413609	1stExon;5'UTR;TSS200	S_Shelf	USP44	cg11069430;cg03453449;cg27100916;cg04488758;cg14565151
11	43380295	43380526	232	*	7	-0.00277195428184825	0.000933778716459667	-2.96853444289012	0.00732973109150265	0.0422522974996891	TSS200;1stExon	Island	TTC17	cg06331271;cg15440331;cg12412277;cg18954943;cg06547771;cg19809735;cg16789934		1	6684860	6684957	98	*	3	0.0365319362004489	0.00936093586077442	3.90259443540581	0.000819838642159552	0.00822563235518761	TSS1500	N_Shore	THAP3	cg09357684;cg11688219;cg24312985
3	49377951	49378124	174	*	4	-0.0197959126510193	0.00666937837968691	-2.96817956997495	0.00733566160075142	0.0422732300972436	TSS1500	S_Shore	USP4	cg12384572;cg06624156;cg18886444;cg26353296		6	31696775	31696867	93	*	4	0.0157660207805569	0.0040434181225594	3.89918141104274	0.000826542072650868	0.00827167422901784	Body	Island	DDAH2	cg27506783;cg06493473;cg04665604;cg01945183
22	38073049	38073472	424	*	4	-0.00568739642500269	0.00191762390883295	-2.96585602568128	0.00737460595158195	0.0424398912287074	Body	Island;S_Shore	LGALS1	cg25247183;cg06822952;cg10952663;cg27467383		22	39759848	39760267	420	*	8	0.0480566267984372	0.012328998706211	3.89785317880095	0.000829165507332342	0.00828980647159419	TSS1500;Body;TSS200;1stExon		SYNGR1	cg03682690;cg20496314;cg01959435;cg17194270;cg06397161;cg09995596;cg22650271;cg14780837
12	95227997	95228478	482	*	8	-0.00946098524032824	0.00319065176634205	-2.96522025378372	0.00738529654263556	0.0424767177724663	TSS200;Body		MIR492	cg03407651;cg15862706;cg02006904;cg10525574;cg20220255;cg12702165;cg22411415;cg00639475		3	9343967	9344441	475	*	3	0.0315274240888243	0.008090991151735	3.89660840032728	0.00083163161519623	0.00830850365627737				cg17763743;cg05798339;cg03915645
17	780838	781075	238	*	5	-0.0161555238619245	0.00544890794634663	-2.96491040425016	0.00739051210129691	0.042496080201168	Body		NXN	cg00349982;cg12027493;cg11475259;cg20398408;cg05938633		4	69216077	69216111	35	*	3	0.063965500202926	0.0164185648716664	3.89592517390551	0.000832988292104132	0.00831807486410893	TSS1500	S_Shore	YTHDC1	cg01804429;cg04094193;cg27196999
12	131077382	131077565	184	*	3	-0.0118733027072932	0.00400534184447844	-2.96436688011066	0.0073996695517423	0.0425420839310127				cg13422275;cg06100618;cg15458996		16	81678804	81678968	165	*	3	0.0659901858421971	0.0169418793314925	3.89509242457718	0.000834644847566278	0.00832873633805635	Body		CMIP	cg03122201;cg06473941;cg06896529
1	36615845	36616030	186	*	3	-0.0390904399034575	0.0131890729477016	-2.96385045851685	0.00740838047221519	0.0425751612393313	TSS1500	S_Shore	TRAPPC3	cg00039326;cg08909156;cg19822229		22	21387055	21387497	443	*	3	0.0440810700510135	0.011323203315269	3.89298582951093	0.000838850033369784	0.00836203239129637	TSS1500	S_Shore	SLC7A4	cg23894948;cg17816637;cg00543869
8	117887218	117887318	101	*	7	-0.00594554248889397	0.00200665586776707	-2.96291087295898	0.00742425453851429	0.0426354327585176	TSS200;TSS1500	Island	RAD21	cg13578020;cg09523472;cg24294819;cg05940202;cg05577278;cg02456791;cg15383072		17	55888454	55888548	95	*	3	0.0226496567550217	0.00582042922220808	3.89140661114837	0.000842016260395696	0.00838727205656584				cg00734904;cg18347010;cg06817490
6	159466054	159466542	489	*	5	-0.0346308519205102	0.0116894721210686	-2.96256764735278	0.00743006139692198	0.0426554567656491	1stExon;5'UTR;TSS1500		TAGAP	cg15217044;cg05262335;cg06805546;cg05103623;cg16180082		1	77230619	77230837	219	*	3	0.0474934667709747	0.0122072754528742	3.89058696629906	0.000843664268200452	0.00839980277087119				cg17826956;cg14023881;cg25199254
22	45073031	45073165	135	*	5	-0.0482665815481574	0.0162941888938908	-2.96219602353168	0.00743635363097824	0.042680918469065	5'UTR;1stExon		PRR5	cg20255723;cg16623710;cg24054871;cg04607412;cg12716832		10	1416546	1416920	375	*	5	0.0726514735045357	0.0186738383725778	3.89054848044648	0.000843741727927681	0.00839980277087119	Body	S_Shore	ADARB2	cg04271617;cg16296438;cg05483559;cg09867002;cg02408697
10	99798395	99798430	36	*	3	-0.041334234814309	0.0139776232309746	-2.95717191193935	0.00752192464557106	0.0430444004920804				cg24936799;cg15384383;cg15258447		5	171616253	171616574	322	*	4	0.0603066163397594	0.0155015195844793	3.89036803850769	0.000844104994085558	0.00840216014875083	TSS1500	S_Shore	STK10	cg19782271;cg19873297;cg26006084;cg16675054
17	7141420	7141683	264	*	3	-0.0104729053300033	0.0035417131621219	-2.9570168024925	0.00752458147614023	0.0430539066751477	Body	Island	PHF23	cg18322023;cg22842836;cg13729043		7	138482826	138483314	489	*	5	0.0626574749645152	0.016109469021946	3.88948107967785	0.000845892880739381	0.0084149453067775	1stExon;5'UTR;Body;TSS200;TSS1500		ATP6V0A4;TMEM213	cg07429038;cg06784539;cg25507767;cg26349773;cg24798540
11	70628938	70628992	55	*	3	-0.016599472249764	0.00561360618989467	-2.95700690220228	0.00752475108631559	0.0430539066751477	Body		SHANK2	cg17006443;cg25904372;cg10573143		3	183903129	183903315	187	*	3	0.0614484698506628	0.0158181833225547	3.88467301191566	0.000855650372857475	0.00849225489356019	TSS1500	N_Shore	ABCF3	cg05629195;cg13491563;cg09866366
16	29703361	29703480	120	*	3	-0.0329731736244026	0.0111539049855957	-2.95619997364013	0.0075385876117522	0.043111576351762	Body	N_Shelf	QPRT	cg03997039;cg00097384;cg00145955		19	5110601	5110798	198	*	4	0.00637955578286451	0.00164334372545827	3.88205807709854	0.000861003948055246	0.00853249204363119	Body	Island	KDM4B	cg12872398;cg13357776;cg15705062;cg14804129
13	49001104	49001351	248	*	4	-0.0235677157319669	0.00797279944034646	-2.95601512471293	0.00754176068301902	0.0431216748793132	TSS200;5'UTR;Body;TSS1500		LPAR6;RB1	cg03126694;cg25540028;cg00268831;cg01559904		3	113417997	113418063	67	*	3	0.0583188987113838	0.0150276673509042	3.8807685417574	0.000863656251916658	0.00855186206490439		S_Shelf		cg24576535;cg14218447;cg22282632
12	119836129	119836215	87	*	3	-0.00865197800896782	0.00293786032331541	-2.94499297339091	0.00773330042403628	0.0439258822534798	Body		CCDC60	cg04845613;cg19213167;cg12404465		7	73407647	73408101	455	*	4	0.014955360100525	0.00385480003651724	3.87967208645067	0.000865917809264438	0.00856964056914363				cg16275678;cg16233515;cg07243141;cg18780627
1	21934312	21934726	415	*	3	-0.0337230321065475	0.011452466413221	-2.94460868862422	0.00774006197111364	0.0439507104588463	Body	S_Shelf	RAP1GAP	cg11072119;cg11531272;cg24852446		7	3221150	3221373	224	*	3	0.0615807921351131	0.0158766138253208	3.8787107132946	0.000867905581215365	0.00858515372339139				cg25704036;cg25403488;cg18002126
2	238280514	238280927	414	*	4	-0.0173386472297191	0.00588856828051224	-2.94445889115355	0.00774269921680609	0.043962970115276	Body	Island;S_Shore	COL6A3	cg17725364;cg27049194;cg00779216;cg27451920		1	166958221	166958308	88	*	4	0.0182944620236927	0.00471699487487223	3.87841464936683	0.000868518646044136	0.00858631267302127	TSS1500	Island	MAEL	cg18894878;cg27053975;cg24453820;cg23968893
11	70565177	70565226	50	*	3	-0.0081429997716909	0.00276573093890856	-2.94424871817226	0.00774640085236403	0.0439744817313449	Body	S_Shore	SHANK2	cg08458678;cg27630678;cg24882525		2	11123476	11123616	141	*	3	0.0634213159895395	0.0163627085669704	3.87596685047372	0.000873603842418238	0.00862713120975265				cg11241151;cg02479842;cg03257743
10	23216637	23216727	91	*	3	-0.0359024137723609	0.0122039986166465	-2.94185659144448	0.00778865166108957	0.0441611529205991	TSS1500		ARMC3	cg22631555;cg19542987;cg11673092		20	32950073	32950490	418	*	3	0.0242116044373111	0.00625082736704661	3.87334396162513	0.000879085581670248	0.00866869380318102	TSS1500	N_Shore	ITCH	cg09049982;cg10425970;cg12481426
2	158155310	158155471	162	*	3	-0.010700936504612	0.0036394219543059	-2.94028464931126	0.00781653635309864	0.0442837505729628	Body		GALNT5	cg23811117;cg11803043;cg18030798		17	3658044	3658505	462	*	3	0.0191552434820215	0.00494900632343689	3.87052313740407	0.000885019102168668	0.0087085216540342	Body	N_Shore;Island	ITGAE	cg13254286;cg22233844;cg17062279
4	36245138	36245424	287	*	3	-0.0379106187541393	0.0129116507365048	-2.93615584310652	0.00789023437605017	0.04460781040393	5'UTR	N_Shore	ARAP2	cg07941983;cg06499344;cg08284371		17	43224180	43224418	239	*	3	0.0778557632088919	0.0201186485537345	3.86983066983593	0.000886481752857248	0.00872058044936227	TSS1500	N_Shore	HEXIM1	cg04700814;cg12866859;cg15804598
4	7787944	7788198	255	*	4	-0.00742890478854274	0.0025311540578297	-2.93498721089799	0.00791121491974649	0.0447044307689606	Body		AFAP1	cg00313498;cg10099518;cg27567206;cg16005525		10	7603724	7603859	136	*	3	0.0627976014714483	0.0162290403653383	3.86945870228841	0.000887268423951072	0.00872598476379889	3'UTR		ITIH5	cg06201219;cg09955886;cg12246472
8	63161579	63161616	38	*	4	-0.0071661466338178	0.00244194531428255	-2.93460569813098	0.00791807583125391	0.0447339657770336	1stExon;5'UTR	Island	NKAIN3	cg01906015;cg08855288;cg15858239;cg11231949		10	6183455	6183872	418	*	4	0.080205128365987	0.0207448000131203	3.86627628684106	0.000894027268328629	0.00878118273025447		N_Shelf		cg03062944;cg04189187;cg18264092;cg19726711
17	80894030	80894243	214	*	3	-0.00908345367858293	0.00309738616117091	-2.93261905552942	0.0079538948673836	0.0448793971588854	Body		TBCD	cg25898516;cg14269021;cg10473821		5	3853654	3853734	81	*	3	0.0864442711341332	0.0223596352468973	3.86608592580366	0.000894433174468744	0.0087842310253004		N_Shore		cg13287621;cg04501720;cg13573358
5	139080952	139081136	185	*	4	-0.0458319506817762	0.0156400772644876	-2.9304171524678	0.00799377667597868	0.0450416388912615		N_Shore;Island		cg05487895;cg15022039;cg13575217;cg00187557		12	111664582	111664785	204	*	6	0.0184466442216944	0.00477302008510751	3.86477406186714	0.000897235433942939	0.0088046973553221	Body		CUX2	cg27650540;cg24309040;cg05979433;cg11813690;cg09798033;cg11602897
1	210407588	210407973	386	*	5	-0.0269486610904343	0.00919924055262344	-2.9294441140306	0.00801146182108622	0.0451114589906619	TSS200;5'UTR;TSS1500	Island;S_Shore	C1orf133;SERTAD4	cg18265162;cg05723989;cg16118387;cg18234296;cg15926004		17	76141038	76141249	212	*	3	0.0734765758375875	0.0190213727504152	3.86284296100469	0.000901376296587356	0.00883448715359319	TSS1500	S_Shelf	C17orf99	cg14771877;cg16377738;cg19973338
6	30285906	30286162	257	*	3	-0.0193702190278065	0.00661315907830761	-2.9290417481933	0.00801878585532562	0.0451416395766783	Body		HCG18	cg15695731;cg12798859;cg01598009		19	35940425	35940483	59	*	3	0.123361414207999	0.0319621657757099	3.85960748322471	0.000908356677302391	0.0088858499777675	TSS200		FFAR2	cg20199836;cg02361306;cg03062717
3	50314180	50314654	475	*	4	-0.0126422255476935	0.00431772204799525	-2.92798503636041	0.00803805117084277	0.045226552321816	3'UTR	Island;S_Shore	SEMA3B	cg18165186;cg24019851;cg13874777;cg13550608		8	144984339	144984599	261	*	3	0.0643842875950238	0.0166827810651483	3.8593258128603	0.000908966898729097	0.00889134629886322				cg27276918;cg22329153;cg24465224
6	146864278	146864390	113	*	6	-0.0506671171272428	0.0173218629142267	-2.92503856993517	0.00809200409412118	0.0454605610273177	TSS1500	N_Shore	RAB32	cg20837557;cg25634742;cg01851450;cg23267550;cg01915609;cg24744430		12	117155382	117155636	255	*	3	0.0166429047940019	0.00431290609370069	3.85886092403218	0.000909974941327272	0.0088988395690384	3'UTR;Body		C12orf49	cg02750065;cg06252530;cg21805138
11	126453681	126453743	63	*	3	-0.0158348406088057	0.00541590262702837	-2.92376759688791	0.00811538403061332	0.0455487634313613	Body		KIRREL3	cg05422174;cg16904321;cg15334391		7	139763574	139763773	200	*	3	0.0581360359257826	0.0150664939572701	3.85863068678497	0.000910474587291507	0.00890100765547326	TSS200;TSS1500	S_Shore	PARP12	cg22165171;cg25279100;cg24435704
11	69285633	69285980	348	*	4	-0.0147938682901429	0.00506215518560938	-2.92244464021938	0.00813978902797973	0.0456495080190131		N_Shore;Island		cg26509915;cg10877130;cg09077319;cg05499178		11	71117679	71117840	162	*	3	0.0272276339813236	0.00706054081240869	3.85630997748386	0.00091552606311851	0.00893648898061723				cg20754476;cg22147748;cg09435499
22	50690152	50690380	229	*	3	-0.0211509677120516	0.00723891848425222	-2.92184084653862	0.00815095077622365	0.0456967726411253	TSS1500	Island;S_Shore	HDAC10	cg01120165;cg12464820;cg04586023		19	45927585	45927696	112	*	3	0.0132415868289289	0.00343545614303792	3.85438971641757	0.000919726898955326	0.00896702025214908	TSS1500	S_Shore	ERCC1	cg22810489;cg05492306;cg11344352
14	104621176	104621467	292	*	3	-0.0177764462684189	0.00608468893229553	-2.92150452820478	0.00815717433010218	0.0457205107812778	Body	N_Shore	KIF26A	cg01612220;cg19992808;cg14261875		7	27225855	27226329	475	*	5	0.0419365141496021	0.0108856687742275	3.85245178953906	0.000923985766432687	0.00899892967654187	Body;TSS1500	N_Shore	HOXA11AS;HOXA11	cg18978493;cg16608407;cg04822748;cg16038003;cg00705992
11	68147880	68148079	200	*	3	-0.0365545387046054	0.012521305177832	-2.91938725120465	0.00819645919839565	0.0458875427592895	Body		LRP5	cg23949925;cg08356705;cg21916461		12	132546659	132546836	178	*	3	0.0471167176696057	0.0122393646492117	3.84960486267073	0.000930277791120349	0.00904207783873949	Body		EP400	cg02148800;cg08299299;cg05629774
2	182850269	182850683	415	*	3	-0.012637136721442	0.00432911676172662	-2.91910276783613	0.00820175142973965	0.0459087836368771	TSS1500;TSS200;1stExon;5'UTR		PPP1R1C	cg15735129;cg24647971;cg13218739		1	160311893	160312182	290	*	3	0.0287334077055752	0.00746811384889066	3.84747853165675	0.000935004926316447	0.0090729566884725	Body;TSS1500	N_Shore	COPA;NCSTN	cg00689010;cg27497900;cg10382814
6	163768213	163768551	339	*	4	-0.0151161727014656	0.00517924359714688	-2.91860624392967	0.00821099609193305	0.0459434620546445				cg20934191;cg26338202;cg20867674;cg09432202		16	89363830	89364035	206	*	3	0.0502506337841195	0.0130659120965704	3.84593386307179	0.00093845387596893	0.00909893957610987	Body		ANKRD11	cg00332509;cg26957471;cg05780014
10	123989839	123989977	139	*	3	-0.0119811730680025	0.00410767823524928	-2.91677497161007	0.00824517856951872	0.0460859210376707	Body		TACC2	cg03965739;cg20517887;cg19642494		15	76005861	76006143	283	*	3	0.0669506927064431	0.0174173315234482	3.8439121754277	0.000942986988480326	0.00912796908049933	TSS1500		CSPG4	cg21460582;cg02400942;cg03238581
7	143105595	143106010	416	*	8	-0.0172407110483606	0.00591994077676755	-2.91231140622567	0.00832906778006996	0.0464179343753109	Body;1stExon;5'UTR;TSS200		EPHA1	cg10228500;cg03150622;cg18997129;cg04275841;cg09642951;cg02224845;cg03002479;cg01485010		15	69366554	69366984	431	*	3	0.00695174713008153	0.00180909671451889	3.84266196179029	0.000945801129598506	0.00914461768441585	Body	Island;S_Shore	MIR548H4	cg09727046;cg08413060;cg04673937
10	134803138	134803477	340	*	4	-0.00604301582663862	0.00207547445077071	-2.91163103665025	0.00834192643009452	0.0464726919222722		N_Shore		cg18855429;cg13334352;cg04263684;cg03722659		8	8859877	8860050	174	*	3	0.039228788480167	0.010220413960055	3.83827784603316	0.000955735427542593	0.00921595216722891	TSS1500	N_Shore	ERI1	cg04756296;cg10039590;cg18237548
3	56835829	56836259	431	*	6	-0.00851015850444882	0.00292351314772276	-2.91093560194102	0.00835508946565418	0.0465206503154269	1stExon;Body;5'UTR;TSS1500	Island;S_Shore	ARHGEF3	cg20138711;cg09641077;cg20509080;cg17537252;cg19513744;cg24830876		1	86047433	86047911	479	*	4	0.0720005664545189	0.0187676912510271	3.83641042957687	0.000959998305594779	0.00924520296261245	Body	S_Shore	CYR61	cg11750851;cg18027683;cg22123915;cg13206932
19	54876446	54876795	350	*	6	-0.0434831733734576	0.0149437054323703	-2.90979861522608	0.00837665298821252	0.0465947846252762	5'UTR;1stExon;TSS200		LAIR1	cg06238491;cg17713010;cg24147838;cg21878746;cg10132694;cg20117742		10	75533350	75533431	82	*	3	0.0228469261829247	0.00595768744157303	3.83486485435569	0.00096354074987009	0.00927031076558685	Body	S_Shore	FUT11	cg23231163;cg15838173;cg19442545
2	178013511	178013807	297	*	3	-0.0146558491317055	0.0050369303186746	-2.90967875361872	0.00837892932880865	0.0466043505835791				cg26573733;cg25796631;cg13362540		10	7567923	7568106	184	*	3	0.042165242277585	0.0110073510905582	3.83064389703651	0.000973281310644658	0.00934495422705186				cg03920764;cg09845293;cg24202448
3	125474960	125475060	101	*	3	-0.0165438594878748	0.00569032956490193	-2.90736402859997	0.00842300565245384	0.0467783905109198				cg12181751;cg02934633;cg01955286		5	179565349	179565544	196	*	3	0.0297379452889691	0.00776544567200581	3.82952203196443	0.000975886581235369	0.00936458929746105	5'UTR	S_Shore	RASGEF1C	cg08602633;cg11466504;cg23183422
1	63782980	63783466	487	*	6	-0.00517222110318333	0.00178070329338133	-2.90459456238885	0.00847603298082588	0.046990560481898		Island		cg24848594;cg07146535;cg27545205;cg00097228;cg06089684;cg10626744		12	121104809	121104909	101	*	3	0.0481158520466416	0.0125712946555528	3.82743809329046	0.000980744406102053	0.00940041110215397	3'UTR		CABP1	cg19444508;cg26322781;cg21014639
6	41888890	41889049	160	*	7	-0.00453737249938172	0.0015626281490429	-2.90368025314329	0.00849360949832935	0.0470539516919771	TSS200;5'UTR;1stExon	Island	MED20;BYSL	cg16140510;cg24584951;cg17767659;cg11976929;cg14132628;cg15629018;cg08011328		10	133651612	133651815	204	*	3	0.0814967764933191	0.0212938936663244	3.82723694268295	0.000981214570667049	0.00940344695065275				cg23913465;cg01300434;cg19591595
6	30070924	30071387	464	*	16	-0.00752358351702423	0.00259592729917157	-2.89822581681129	0.00859919228123503	0.0475012057630115	3'UTR;Body	N_Shore;Island	TRIM31	cg19712586;cg12152443;cg18502917;cg27350716;cg15093247;cg18684207;cg00799826;cg11002033;cg27319151;cg10283825;cg20797270;cg11737030;cg26057104;cg10222823;cg18297538;cg10194160		1	226825435	226825606	172	*	3	0.0423318918509259	0.0110633945940753	3.82630227015457	0.000983402184505881	0.00941950207038639	Body	N_Shelf	ITPKB	cg24544320;cg26917828;cg16177187
22	41864973	41865125	153	*	6	-0.00308186328589311	0.00106354902417496	-2.89771624611647	0.00860912011591694	0.0475411352324605	TSS200;TSS1500	Island	ACO2;PHF5A	cg00159442;cg05593780;cg03907864;cg04467208;cg05365887;cg04431387		6	1635578	1635847	270	*	6	0.06244223787692	0.0163257754859285	3.82476397098198	0.000987013126017738	0.00944769087549434	Body		GMDS	cg11786839;cg07714812;cg19295314;cg13394216;cg26908825;cg10707788
7	99728672	99728793	122	*	3	-0.00649595603020658	0.00224421916385962	-2.89452836639841	0.00867147834596235	0.0477730302103584		S_Shelf		cg22906224;cg03074663;cg08552401		17	79068856	79069042	187	*	3	0.0488197819713579	0.0127828089673635	3.81917480703986	0.00100024387445511	0.00954501679106461	Body		BAIAP2	cg06578276;cg14611816;cg09083945
3	140769274	140769691	418	*	3	-0.0340692050949929	0.0117712062701167	-2.89428324618552	0.00867629101733829	0.0477935874029766	TSS1500	N_Shore	SPSB4	cg21797520;cg11622008;cg08380205		6	134639355	134639482	128	*	3	0.0411931123824184	0.0107915432249332	3.81716604602428	0.00100504185839974	0.00957986370695824	TSS200;TSS1500	S_Shore	SGK1	cg25150212;cg12871835;cg24937675
1	23111011	23111493	483	*	5	-0.010774036255757	0.00372253741313811	-2.89427212141153	0.00867650950095755	0.0477935874029766	Body	Island	EPHB2	cg05340339;cg05229416;cg08539251;cg09463984;cg09136099		11	68963737	68964113	377	*	3	0.0535789235382709	0.0140452253834116	3.81474288063411	0.00101086002019884	0.00962484269568819				cg06798934;cg04968532;cg18087953
8	142139654	142140021	368	*	4	-0.0312035071625561	0.0107837567313457	-2.89356556716967	0.00869039658326956	0.0478471469546433	5'UTR	S_Shore	DENND3	cg16425577;cg01287592;cg24476153;cg27658254		14	71276874	71277192	319	*	4	0.0524715579748966	0.0137590201640553	3.81361153259851	0.00101358787071031	0.0096418280381274	TSS1500	S_Shore	MAP3K9	cg05354479;cg20078405;cg15951661;cg15351214
13	109318335	109318432	98	*	3	-0.0064013887375356	0.00221309199846769	-2.89250909676048	0.00871120085815985	0.0479372864799142	Body		MYO16	cg05717677;cg23526164;cg09236780		11	4010625	4010752	128	*	3	0.047890120630774	0.0125620192570274	3.8122947952005	0.00101677190959675	0.00966511563057329	Body		STIM1	cg09761155;cg20858454;cg14849140
2	230911000	230911344	345	*	3	-0.00693706916177236	0.00239934613818523	-2.89123317864394	0.00873639012732796	0.0480234735568185	Body		SLC16A14	cg01021245;cg21540962;cg00542545		6	163147733	163148022	290	*	5	0.042735036252681	0.011219110324138	3.80912880059092	0.00102446831069566	0.00972018366891285	TSS1500;Body;TSS200	N_Shore	PACRG;PARK2	cg25726357;cg15976636;cg06065608;cg10102384;cg23799375
1	185286722	185287148	427	*	4	-0.0144499670484761	0.00499807160313853	-2.89110845058769	0.00873885625612998	0.0480314647896574	TSS1500	Island;S_Shore	IVNS1ABP	cg04289131;cg08358671;cg05377162;cg17297305		1	3687804	3688257	454	*	3	0.0644137128984502	0.016912773454925	3.80858367612633	0.00102579929853668	0.00972929756149885	Body;TSS1500;3'UTR	N_Shore	CCDC27;LOC388588	cg10634712;cg06872770;cg02214783
3	189841551	189841723	173	*	3	-0.0156370057060344	0.00540946351834991	-2.89067587811448	0.00874741426376289	0.0480617649081427	TSS1500	S_Shelf	LEPREL1	cg26686753;cg11015960;cg08214192		10	43846281	43846705	425	*	5	0.0634151300527356	0.0166733861879876	3.80337439184509	0.0010386051297801	0.00982288583108226		Island;S_Shore		cg13448197;cg06159404;cg02174092;cg03327325;cg00189366
12	2613703	2613948	246	*	5	-0.00696541851743742	0.00240967284180199	-2.89060755327623	0.00874876673494319	0.0480663231172843	Body		CACNA1C	cg23068476;cg26975787;cg02140020;cg12205822;cg24043604		1	229406360	229406534	175	*	3	0.0513079451620968	0.0135023465223881	3.79992804043533	0.00104716411515688	0.00988705115024024	TSS1500	N_Shore	RAB4A	cg23959311;cg06646021;cg05463325
19	1325931	1326119	189	*	3	-0.0423389860674801	0.0146499847452657	-2.89003618800097	0.00876008459149744	0.0481069412457625		Island		cg26852857;cg25512179;cg22538871		11	492997	493208	212	*	3	0.0248457890454904	0.00654095428617787	3.79849605400755	0.00105074095547733	0.00991200739144736		N_Shore		cg11503833;cg23552637;cg13015350
11	64579163	64579543	381	*	3	-0.0186874891016393	0.00647238286610375	-2.8872657085085	0.00881516252431376	0.0483329996239736	TSS1500	S_Shore	MEN1	cg09343150;cg23203302;cg14732852		17	1391406	1391769	364	*	3	0.011110091708841	0.00292578847160164	3.79729834083291	0.00105374191638851	0.00993181601503433	5'UTR;Body	Island;S_Shore	MYO1C	cg26185554;cg07768169;cg11257823
12	106460568	106461007	440	*	5	-0.00887679508945253	0.00307548241262749	-2.88630982021086	0.00883424266012509	0.0484100805092972	3'UTR;Body	N_Shore;Island;S_Shore	NUAK1	cg06773873;cg16467318;cg02490189;cg17452880;cg15250373		1	25944712	25945042	331	*	3	0.0677980288325407	0.0178619406765023	3.79566980209101	0.00105783596716907	0.00995662245765014	1stExon;Body	Island;S_Shore	MAN1C1	cg16836311;cg16585234;cg09027133
2	239982465	239982769	305	*	3	-0.00505712852452976	0.00175273162041839	-2.88528401360305	0.00885476237988398	0.0484921739613108	Body		HDAC4	cg24401044;cg04046945;cg26804360		16	2054079	2054287	209	*	4	0.0419944428109153	0.0110642659793648	3.79550192387241	0.00105825889788582	0.00996009330465265	Body	Island	ZNF598	cg03654304;cg07078095;cg03444587;cg14156650
6	32978570	32978775	206	*	5	-0.00899648373104957	0.00311887266995795	-2.88453062470513	0.00886986183940679	0.0485517260987672	TSS1500	S_Shelf	HLA-DOA	cg18278290;cg02172533;cg03546401;cg24476363;cg05683739		8	130838432	130838883	452	*	4	0.0193300489959749	0.00509358553083815	3.79497877849401	0.00105957791727193	0.00996893543607104				cg13519696;cg15145148;cg17136354;cg02546828
7	97978655	97978730	76	*	3	-0.00986409572430822	0.00342562909265934	-2.87949905185171	0.00897133852860643	0.0489759592188322	Body		BAIAP2L1	cg07194832;cg09403392;cg09244174		6	37460940	37461350	411	*	5	0.0421039729408321	0.0111110052742849	3.78939365984075	0.00107376170169734	0.0100637586130586	Body		C6orf129	cg02917603;cg24148817;cg18011099;cg22987116;cg16332927
5	598724	598906	183	*	3	-0.0321248187348634	0.0111628717934049	-2.87782743808298	0.00900529676106085	0.0491234195873576		N_Shelf		cg24748631;cg08277306;cg16658255		9	136844397	136844768	372	*	3	0.0483912249151768	0.0127708638004071	3.78918964852121	0.0010742833465727	0.0100669330146997	Body	N_Shore;Island	VAV2	cg13424940;cg21123355;cg13755204
4	187148009	187148430	422	*	3	-0.0144526085371413	0.00502691175994186	-2.87504719146064	0.00906204899244504	0.0493617338898206	TSS1500		KLKB1	cg02658551;cg08596858;cg08123100		10	1256339	1256651	313	*	6	0.0521306017115105	0.0137603917187059	3.7884533214737	0.00107616817965558	0.0100806605534591	Body	S_Shelf	ADARB2	cg18093771;cg23864180;cg15186969;cg26939277;cg04278975;cg14040899
15	101738274	101738616	343	*	4	-0.0273990433251967	0.00953115433429925	-2.87468257927554	0.00906951702582689	0.0493916747386483	Body		CHSY1	cg24312730;cg13902101;cg24927646;cg14291878		11	63839479	63839528	50	*	3	0.0231458694733169	0.00611141748904652	3.78731603834973	0.00107908580810381	0.010098215381084	Body		MACROD1	cg09705456;cg27456707;cg03460534
11	69291998	69292064	67	*	3	-0.00746303688302981	0.00259746113257444	-2.87320444931275	0.00909985262572793	0.0495082888861584				cg11192191;cg09435266;cg13351143		12	100377821	100378195	375	*	3	0.0297697448614827	0.00786946399489865	3.78294441410251	0.00109037404032042	0.010174334179825	Body;1stExon;5'UTR	N_Shore	ANKS1B	cg12019494;cg07112673;cg00515408
19	11456960	11457439	480	*	9	-0.00403362657368832	0.0014038956605784	-2.87316692183981	0.00910062406238202	0.0495082888861584	TSS1500;5'UTR;1stExon;TSS200;Body	Island;S_Shore	CCDC159;TMEM205	cg15664075;cg22842510;cg22865050;cg27112570;cg23523129;cg18865796;cg23344532;cg22701913;cg27642943		13	48876866	48876950	85	*	3	0.0437029917729924	0.0115597216586651	3.7806266503167	0.00109640622531278	0.0102140328425102	TSS1500	N_Shore	RB1	cg19473653;cg13221796;cg17419299
12	7847919	7848348	430	*	3	-0.0429980524818487	0.0149655751125899	-2.87313064538871	0.00910136984176044	0.0495087285058531	Body;1stExon;5'UTR		GDF3	cg12163407;cg15992730;cg03781098		19	10206746	10207191	446	*	3	0.00782449890178322	0.00207175077414421	3.77675683747015	0.00110655147551294	0.0102836787992465	Body	Island	ANGPTL6	cg00593900;cg14870062;cg16605127
10	124402673	124403063	391	*	5	-0.0100271754608587	0.00349241082347655	-2.87113285569223	0.00914253122104394	0.0496862832245549	Body;3'UTR	Island;S_Shore	DMBT1	cg01489057;cg19761682;cg24202772;cg25576655;cg20271777		8	141468743	141468900	158	*	3	0.0403786102328314	0.0106954522394342	3.77530648811232	0.00111037766311575	0.0103097124918089	TSS1500;TSS200	S_Shore	TRAPPC9	cg21093033;cg24617008;cg14707948
11	107328442	107328914	473	*	10	-0.00542823800998648	0.00189178323444451	-2.86937631709184	0.00917886902626552	0.0498322116665727	1stExon;5'UTR;TSS200;TSS1500	Island;S_Shore	CWF19L2	cg20965478;cg25435332;cg12301744;cg02558537;cg25102621;cg19998148;cg07444288;cg23880829;cg10872513;cg12578959		13	40762150	40762469	320	*	6	0.0449892039148608	0.0119181735094428	3.7748404887054	0.00111160980078621	0.010319068280458				cg21565496;cg11162888;cg21845390;cg06329392;cg22488891;cg19627549
7	42971910	42972088	179	*	8	-0.00286289009030175	0.000998026001049702	-2.86855261014305	0.00919595672083376	0.0498969870661288	TSS200;5'UTR;1stExon;TSS1500	Island	MRPL32;PSMA2	cg13015440;cg16337783;cg17963456;cg16940617;cg21922419;cg26930615;cg18001059;cg09407816		5	147024842	147024959	118	*	3	0.0804870183259508	0.0213299242008158	3.77343199010865	0.00111534221152498	0.0103453588774478	Body		JAKMIP2	cg18776945;cg27629290;cg13369952
15	101418967	101419296	330	*	11	-0.0338997750402828	0.0118228984108026	-2.86729817531956	0.00922203826083389	0.0499893205341547	TSS1500	N_Shore;Island	ALDH1A3	cg10504066;cg11542394;cg19224278;cg23191950;cg12354122;cg26185340;cg10336108;cg12791065;cg16086130;cg26824516;cg26509022		16	31884589	31884761	173	*	3	0.0439396704413794	0.0116468502727435	3.77266552006846	0.00111737850647363	0.0103600652961037	TSS1500	N_Shore	ZNF267	cg03829320;cg27092191;cg04636672
																19	18549689	18550061	373	*	3	0.0539683498992792	0.0143136575689816	3.77040945958014	0.00112339360553003	0.0104037689477231	TSS1500	S_Shore	ISYNA1	cg01065977;cg06953865;cg23468959
																2	100937505	100937944	440	*	4	0.0460136319789504	0.0122155602727637	3.76680487439811	0.00113307071476824	0.0104717627700097	Body;1stExon	N_Shore;Island	LONRF2	cg08297393;cg05692746;cg00144550;cg03559235
																2	239478365	239478514	150	*	3	0.0611264407389127	0.0162356546204995	3.76495079303628	0.00113808039178166	0.0105080260509509				cg21861151;cg08879579;cg09839592
																10	127220270	127220354	85	*	3	0.0589807885247352	0.0156748887673664	3.76275643164545	0.0011440378268982	0.0105492577770037				cg26705408;cg26258213;cg15428140
																12	124416142	124416315	174	*	3	0.0605640654145424	0.0160963420581049	3.76259806084619	0.00114446897723691	0.0105512700829166	Body		DNAH10	cg12702615;cg05851395;cg22135566
																10	60094109	60094511	403	*	3	0.023220796531944	0.00617163379614319	3.76250394935216	0.00114472526352817	0.010552950372394	TSS1500	N_Shore	UBE2D1	cg06642248;cg14778608;cg06430387
																12	114273539	114273782	244	*	3	0.0403914942419409	0.0107439966881791	3.75944775619496	0.00115307888924601	0.0106108073822764	Body		RBM19	cg18842598;cg16025118;cg16004706
																15	65594422	65594648	227	*	3	0.0597733236568638	0.0159016579366542	3.75893657724099	0.00115448199351127	0.0106196610038131		Island		cg09803413;cg12488274;cg01287037
																12	131303993	131304373	381	*	3	0.0442802834864139	0.0117800928010075	3.75890786553284	0.00115456085263827	0.0106196610038131	Body	S_Shore	STX2	cg09812406;cg18439535;cg03785806
																12	8331979	8332156	178	*	3	0.030812666798816	0.0081977898937055	3.75865534471369	0.0011552546519871	0.0106228539664764	TSS1500;3'UTR	N_Shore	FAM66C;ZNF705A	cg05853266;cg21649761;cg08624705
																11	1331497	1331831	335	*	4	0.0267003532665169	0.0071079916999254	3.75638498097811	0.00116151101902012	0.0106601235184955	Body;TSS1500	Island;S_Shore	LOC255512;TOLLIP	cg15352671;cg22424444;cg04699162;cg13858747
																7	155100517	155100559	43	*	3	0.00767038237644976	0.00204291740374195	3.7546218767338	0.00116639266309234	0.0106937163979004	3'UTR		INSIG1	cg13679899;cg12140867;cg12979992
																1	117317838	117318232	395	*	6	0.0701674072094017	0.0187151416697499	3.74923195600578	0.00118144238525081	0.0108074439280476				cg06644660;cg17908602;cg19319928;cg08846011;cg24635754;cg09313258
																5	6755439	6755843	405	*	3	0.0579806675160847	0.0154688129161492	3.74822992755662	0.00118426134797954	0.0108278436112273	3'UTR	S_Shore	POLS	cg26964629;cg10888644;cg22057240
																6	156718177	156718546	370	*	5	0.061431020792721	0.0163974167023154	3.74638407426986	0.00118947163472933	0.0108635967060603		Island		cg07292773;cg21795221;cg05225634;cg09056876;cg20021506
																17	43472435	43472920	486	*	3	0.048599416191691	0.0129763028615641	3.74524367303748	0.00119270196867642	0.0108866102993039	3'UTR;Body	N_Shore;Island	ARHGAP27	cg18410271;cg23659289;cg00715050
																15	69841201	69841259	59	*	3	0.0570375179906119	0.0152315563644238	3.7446940172072	0.00119426203758875	0.0108970632242694				cg09392827;cg02787387;cg08362592
																16	21171084	21171239	156	*	3	0.0416078623714856	0.011117557821236	3.74253617930452	0.00120040609296129	0.0109417214736885	5'UTR;TSS1500	S_Shore	TMEM159;DNAH3	cg25957124;cg04528038;cg05240166
																2	241512254	241512735	482	*	6	0.0154203203076109	0.00412249158198381	3.74053409229532	0.00120613463099035	0.0109798140951624	5'UTR;Body	N_Shore;Island;S_Shore	RNPEPL1	cg01502296;cg10477316;cg07119001;cg18120807;cg16903517;cg17331044
																12	25405226	25405317	92	*	4	0.0165730022679886	0.00443113270890642	3.74012771828689	0.0012073006788423	0.0109860477857593	TSS1500		KRAS	cg07918846;cg14543295;cg20341582;cg06891455
																12	68041257	68041428	172	*	4	0.0786712507152694	0.0210417049845859	3.73882490857561	0.00121104647724335	0.0110157717439017	TSS1500	N_Shore	DYRK2	cg18125073;cg19817165;cg21281799;cg09135343
																19	59073369	59073430	62	*	3	0.0605502664705436	0.0161983392146265	3.73805398616846	0.00121326842013683	0.0110299801452698	3'UTR;Body	N_Shore;Island	MZF1;LOC100131691	cg26706163;cg22914897;cg11707067
[truncated: 655 more rows]

## Sheet: ES vs. MS 
DMR between ES and MS phases (hypomethylated)
Chromosome	start	end	width	strand	length	coef	se	tstat	p.value	fdr	UCSC_RefGene_Group	Relation_to_UCSC_CpG_Island	UCSC_RefGene_Name	probes
[truncated: 5 more rows]

## Sheet: MS vs. LS
DMR between MS and LS phases (hypomethylated)																	DMR between MS and LS (hypermethylated)
[truncated: 2,807 more rows]

[truncated: 6 more sheets: LS vs. M , M vs.P , P vs. MS , P vs.LS , ES vs. M , MS vs. M ]
