# Supplementary material for: The influence of menstrual cycle and endometriosis on endometrial methylome
Source: Clin Epigenetics. 2016 Jan 12;8:2. doi: 10.1186/s13148-015-0168-z (PMC4710036; doi:10.1186/s13148-015-0168-z)
Supplement: Additional file 4: — Functional annotation clustering of hypo- and hypermethylated genes in endometrial tissue using g:profiler bioinformatics tool. The complete lists of DMRs between different menstrual cycle phases was used to create the lists of Gene Ontology terms. (XLSX 27 kb) [file 13148_2015_168_MOESM4_ESM.xlsx]

## Sheet: GO term
Additional file 4. Functional annotation clustering of hypo- and hypermethylated genes in endometrial tissue using g:profiler bioinformatics tool.
	Hypomethylated between MS and LS phase							Hypermethylated between MS and LS phase							Hypomethylated between LS and M phase							Hypomethylated between M and P phase									Hypermethylated between M and P phase
Term name (GO BP)	GO ID	GO Domain*	Number of Genes	% of GO BP genes	p-value* <0.01		Term name (GO BP)	GO ID	GO Domain*	Number of Genes	% of GO BP genes	p-value* <0.01		Term name (GO BP)	GO ID	GO Domain*	Number of Genes	% of GO BP genes	p-value* <0.01		Term name (GO BP)	GO ID	GO Domain*	Number of Genes	% of GO BP genes	p-value* <0.01			Term name (GO BP)	GO ID	GO Domain*	Number of Genes	% of GO BP genes	p-value* <0.01
biological_process	GO:0008150	BP	590	0.899	0.00184		single-organism process	GO:0044699	BP	1150	0.763	8.45e-12		anatomical structure development	GO:0048856	BP	80	0.386	0.00639		actin cytoskeleton	GO:0015629	CC	49	0.049	5.13e-05			plasma membrane part	GO:0044459	CC	128	0.215	4.22e-08
single-organism process	GO:0044699	BP	508	0.774	9.06e-06		single-organism cellular process	GO:0044763	BP	1052	0.698	1.43e-09		anatomical structure morphogenesis	GO:0009653	BP	51	0.246	0.00315		movement of cell or subcellular component	GO:0006928	BP	140	0.14	5.76e-05			regulation of response to stimulus	GO:0048583	BP	168	0.283	2.12e-07
single-organism cellular process	GO:0044763	BP	480	0.732	5.05e-08		biological regulation	GO:0065007	BP	932	0.618	0.00305		single-organism developmental process	GO:0044767	BP	86	0.415	0.00829		motor activity	GO:0003774	MF	25	0.025	3.3e-05			localization	GO:0051179	BP	228	0.384	2.03e-06
biological regulation	GO:0065007	BP	434	0.662	5.8e-05		regulation of biological process	GO:0050789	BP	895	0.594	0.00367		cellular developmental process	GO:0048869	BP	70	0.338	0.000479		locomotion	GO:0040011	BP	129	0.129	0.000166			cell periphery	GO:0071944	CC	210	0.354	2.09e-06
regulation of biological process	GO:0050789	BP	413	0.63	0.000747		protein binding	GO:0005515	MF	885	0.587	0.00062		cell differentiation	GO:0030154	BP	66	0.319	0.00119		microtubule motor activity	GO:0003777	MF	18	0.018	0.000173			system development	GO:0048731	BP	182	0.306	2.93e-06
regulation of cellular process	GO:0050794	BP	399	0.608	0.00092		regulation of cellular process	GO:0050794	BP	864	0.573	0.00311		neurogenesis	GO:0022008	BP	34	0.164	0.00955		developmental process	GO:0032502	BP	353	0.354	0.000263			cell adhesion	GO:0007155	BP	82	0.138	3e-06
membrane	GO:0016020	CC	362	0.552	7.36e-05		membrane	GO:0016020	CC	772	0.512	0.000414		multicellular organismal development	GO:0007275	BP	78	0.377	0.00367		anatomical structure development	GO:0048856	BP	318	0.319	0.000353			plasma membrane	GO:0005886	CC	206	0.347	3.17e-06
response to stimulus	GO:0050896	BP	361	0.55	8.94e-10		response to stimulus	GO:0050896	BP	712	0.472	0.00405		system development	GO:0048731	BP	72	0.348	0.00168		cellular developmental process	GO:0048869	BP	257	0.258	0.000411			response to stimulus	GO:0050896	BP	314	0.529	3.77e-06
cellular response to stimulus	GO:0051716	BP	304	0.463	2.69e-07		cellular response to stimulus	GO:0051716	BP	614	0.407	0.000347		cell junction	GO:0030054	CC	29	0.14	0.00857		cell differentiation	GO:0030154	BP	244	0.245	0.000443			biological adhesion	GO:0022610	BP	82	0.138	3.8e-06
cell communication	GO:0007154	BP	295	0.45	1.21e-09		multicellular organismal process	GO:0032501	BP	605	0.401	0.00199		plasma membrane part	GO:0044459	CC	52	0.251	0.000267		single-organism developmental process	GO:0044767	BP	347	0.348	0.000447			cell-cell signaling	GO:0007267	BP	75	0.126	5.05e-06
single organism signaling	GO:0044700	BP	292	0.445	8.79e-10		single-multicellular organism process	GO:0044707	BP	596	0.395	6.53e-05									motor activity	GO:0044699	BP	749	0.751	0.000489			cellular developmental process	GO:0048869	BP	171	0.288	6e-06
signaling	GO:0023052	BP	292	0.445	1.07e-09		cell communication	GO:0007154	BP	591	0.392	7.29e-07									actin cytoskeleton	GO:0043467	BP	17	0.017	0.000799			positive regulation of biological process	GO:0048518	BP	215	0.362	7.47e-06
multicellular organismal process	GO:0032501	BP	287	0.438	0.000527		signaling	GO:0023052	BP	585	0.388	4.74e-07									movement of cell or subcellular component	GO:0044707	BP	405	0.406	0.000832			cell communication	GO:0007154	BP	254	0.428	7.53e-06
membrane part	GO:0044425	CC	284	0.433	4.65e-05		single organism signaling	GO:0044700	BP	582	0.386	1.08e-06									locomotion	GO:0009653	BP	182	0.183	0.000934			regulation of signaling	GO:0023051	BP	140	0.236	1.25e-05
single-multicellular organism process	GO:0044707	BP	281	0.428	0.000139		signal transduction	GO:0007165	BP	531	0.352	8.51e-05									microtubule motor activity	GO:0048731	BP	269	0.27	0.00192			movement of cell or subcellular component	GO:0006928	BP	94	0.158	2.1e-05
signal transduction	GO:0007165	BP	266	0.405	1.53e-07		developmental process	GO:0032502	BP	525	0.348	1.2e-06									developmental process	GO:0019899	MF	120	0.12	0.00203			immune system process	GO:0002376	BP	122	0.205	2.17e-05
positive regulation of biological process	GO:0048518	BP	253	0.386	3.74e-10		localization	GO:0051179	BP	517	0.343	2.02e-06									anatomical structure development	GO:0007275	BP	299	0.3	0.00371			anatomical structure development	GO:0048856	BP	205	0.345	2.96e-05
localization	GO:0051179	BP	247	0.377	9.83e-06		single-organism developmental process	GO:0044767	BP	514	0.341	5.28e-06									cellular developmental process	GO:0032501	BP	414	0.415	0.00403			regulation of cell communication	GO:0010646	BP	139	0.234	3.11e-05
developmental process	GO:0032502	BP	246	0.375	6.75e-05		cell periphery	GO:0071944	CC	494	0.328	3.23e-10									cell differentiation	GO:0030286	CC	11	0.011	0.00523			single organism signaling	GO:0044700	BP	248	0.418	3.25e-05
cell periphery	GO:0071944	CC	245	0.373	3.19e-10		plasma membrane	GO:0005886	CC	482	0.32	1.75e-09									single-organism developmental process	GO:0030054	CC	92	0.092	0.00531			multicellular organismal development	GO:0007275	BP	197	0.332	3.49e-05
single-organism developmental process	GO:0044767	BP	241	0.367	0.00017		anatomical structure development	GO:0048856	BP	481	0.319	6.82e-08									motor activity	GO:0005868	CC	9	0.009	0.006			signaling	GO:0023052	BP	248	0.418	3.74e-05
plasma membrane	GO:0005886	CC	241	0.367	3.92e-10		positive regulation of biological process	GO:0048518	BP	477	0.317	0.000225									actin cytoskeleton	GO:0005875	CC	22	0.022	0.0061			locomotion	GO:0040011	BP	87	0.146	5.3e-05
intrinsic component of membrane	GO:0031224	CC	238	0.363	0.0046		multicellular organismal development	GO:0007275	BP	456	0.303	6.82e-07									movement of cell or subcellular component	GO:0034330	BP	31	0.031	0.0072			cell differentiation	GO:0030154	BP	159	0.268	6.42e-05
integral component of membrane	GO:0016021	CC	232	0.354	0.00923		system development	GO:0048731	BP	415	0.275	3.71e-08									locomotion	GO:0030198	BP	42	0.042	0.00911			cell migration	GO:0016477	BP	67	0.113	6.89e-05
anatomical structure development	GO:0048856	BP	224	0.341	4.55e-05		establishment of localization	GO:0051234	BP	414	0.275	0.00944									microtubule motor activity	GO:0034332	BP	19	0.019	0.00939			response to external stimulus	GO:0009605	BP	110	0.185	0.000108
multicellular organismal development	GO:0007275	BP	220	0.335	4.38e-06		negative regulation of biological process	GO:0048519	BP	406	0.269	0.00136									developmental process	GO:0043062	BP	42	0.042	0.00973			regulation of localization	GO:0032879	BP	106	0.178	0.000212
establishment of localization	GO:0051234	BP	205	0.312	0.00036		positive regulation of cellular process	GO:0048522	BP	403	0.267	0.00586																	localization of cell	GO:0051674	BP	69	0.116	0.000232
positive regulation of cellular process	GO:0048522	BP	203	0.309	5.72e-05		cellular developmental process	GO:0048869	BP	378	0.251	7.65e-06																	cell motility	GO:0048870	BP	69	0.116	0.000232
transport	GO:0006810	BP	203	0.309	0.000142		cell differentiation	GO:0030154	BP	362	0.24	2.17e-06																	single-organism cellular process	GO:0044763	BP	420	0.707	0.000233
system development	GO:0048731	BP	199	0.303	3.12e-06		regulation of response to stimulus	GO:0048583	BP	347	0.23	0.000402																	anatomical structure morphogenesis	GO:0009653	BP	119	0.2	0.00037
regulation of response to stimulus	GO:0048583	BP	197	0.3	2.36e-11		regulation of signaling	GO:0023051	BP	314	0.208	2.29e-07																	regulation of multicellular organismal process	GO:0051239	BP	111	0.187	0.000371
negative regulation of biological process	GO:0048519	BP	195	0.297	0.00186		regulation of cell communication	GO:0010646	BP	314	0.208	3.97e-07																	homotypic cell-cell adhesion	GO:0034109	BP	37	0.062	0.000407
cellular developmental process	GO:0048869	BP	181	0.276	0.000151		intracellular signal transduction	GO:0035556	BP	277	0.184	0.000905																	cell fate commitment	GO:0045165	BP	25	0.042	0.000442
negative regulation of cellular process	GO:0048523	BP	181	0.276	0.00292		regulation of signal transduction	GO:0009966	BP	276	0.183	4.29e-05																	response to wounding	GO:0009611	BP	60	0.101	0.00047
single-organism localization	GO:1902578	BP	180	0.274	0.00173		anatomical structure morphogenesis	GO:0009653	BP	272	0.18	1.83e-06																	cell activation	GO:0001775	BP	56	0.094	0.000481
single-organism transport	GO:0044765	BP	173	0.264	0.00159		plasma membrane part	GO:0044459	CC	259	0.172	4.69e-06																	positive regulation of cellular process	GO:0048522	BP	181	0.305	0.000497
cell differentiation	GO:0030154	BP	172	0.262	0.000183		regulation of molecular function	GO:0065009	BP	253	0.168	0.00944																	positive regulation of cell proliferation	GO:0008284	BP	51	0.086	0.000649
response to stress	GO:0006950	BP	170	0.259	0.00472		nervous system development	GO:0007399	BP	239	0.159	5.7e-08																	T cell differentiation	GO:0030217	BP	21	0.035	0.000755
positive regulation of metabolic process	GO:0009893	BP	168	0.256	5.99e-06		cell development	GO:0048468	BP	229	0.152	1.2e-07																	single-organism developmental process	GO:0044767	BP	216	0.364	0.000836
regulation of cell communication	GO:0010646	BP	159	0.242	3.91e-07		regulation of localization	GO:0032879	BP	222	0.147	0.00237																	regulation of signal transduction	GO:0009966	BP	122	0.205	0.000928
regulation of signaling	GO:0023051	BP	158	0.241	5.16e-07		regulation of catalytic activity	GO:0050790	BP	218	0.145	0.00263																	single organism cell adhesion	GO:0098602	BP	47	0.079	0.00132
plasma membrane part	GO:0044459	CC	143	0.218	2.38e-09		movement of cell or subcellular component	GO:0006928	BP	216	0.143	4.09e-10																	single organismal cell-cell adhesion	GO:0016337	BP	45	0.076	0.00134
intracellular signal transduction	GO:0035556	BP	140	0.213	0.000218		cellular response to organic substance	GO:0071310	BP	201	0.133	0.0054																	developmental process	GO:0032502	BP	217	0.365	0.00184
regulation of signal transduction	GO:0009966	BP	139	0.212	3.82e-05		cytoskeleton	GO:0005856	CC	198	0.131	0.00673																	intracellular signal transduction	GO:0035556	BP	124	0.209	0.00222
immune system process	GO:0002376	BP	135	0.206	6.18e-06		cell projection	GO:0042995	CC	197	0.131	1.93e-08																	cellular response to stimulus	GO:0051716	BP	258	0.434	0.00281
regulation of molecular function	GO:0065009	BP	130	0.198	0.000608		locomotion	GO:0040011	BP	190	0.126	5.45e-07																	immune response	GO:0006955	BP	78	0.131	0.00307
anatomical structure morphogenesis	GO:0009653	BP	124	0.189	0.00911		neurogenesis	GO:0022008	BP	174	0.115	7.04e-07																	regulation of body fluid levels	GO:0050878	BP	45	0.076	0.00317
regulation of multicellular organismal process	GO:0051239	BP	121	0.184	0.000401		generation of neurons	GO:0048699	BP	163	0.108	5.9e-06																	response to endogenous stimulus	GO:0009719	BP	74	0.125	0.00338
regulation of localization	GO:0032879	BP	115	0.175	0.000298		cell projection organization	GO:0030030	BP	151	0.1	7.05e-06																	regulation of biological quality	GO:0065008	BP	142	0.239	0.00341
response to external stimulus	GO:0009605	BP	113	0.172	0.00575		cellular component morphogenesis	GO:0032989	BP	149	0.099	0.000984																	nervous system development	GO:0007399	BP	99	0.167	0.00343
nervous system development	GO:0007399	BP	109	0.166	0.00208		response to oxygen-containing compound	GO:1901700	BP	149	0.099	0.00141																	establishment of localization	GO:0051234	BP	182	0.306	0.00359
regulation of catalytic activity	GO:0050790	BP	108	0.165	0.00614		neuron differentiation	GO:0030182	BP	145	0.096	0.000386																	response to oxygen-containing compound	GO:1901700	BP	70	0.118	0.00364
positive regulation of response to stimulus	GO:0048584	BP	104	0.159	4.93e-05		transmembrane transport	GO:0055085	BP	145	0.096	0.00735																	positive regulation of response to stimulus	GO:0048584	BP	89	0.15	0.00382
cell development	GO:0048468	BP	104	0.159	0.0041		cell morphogenesis	GO:0000902	BP	144	0.096	0.000244																	wound healing	GO:0042060	BP	45	0.076	0.00383
cell adhesion	GO:0007155	BP	97	0.148	2.91e-09		regulation of hydrolase activity	GO:0051336	BP	136	0.09	0.00235																	transport	GO:0006810	BP	178	0.3	0.00452
biological adhesion	GO:0022610	BP	97	0.148	3.92e-09		cell junction	GO:0030054	CC	131	0.087	0.000721																	blood coagulation	GO:0007596	BP	38	0.064	0.00461
movement of cell or subcellular component	GO:0006928	BP	96	0.146	0.00119		neuron development	GO:0048666	BP	127	0.084	2.34e-05																	signal transduction	GO:0007165	BP	222	0.374	0.005
cell projection	GO:0042995	CC	94	0.143	0.000111		neuron part	GO:0097458	CC	118	0.078	0.00198																	generation of neurons	GO:0048699	BP	71	0.12	0.00518
regulation of transport	GO:0051049	BP	92	0.14	0.000577		cell morphogenesis involved in differentiation	GO:0000904	BP	111	0.074	3.76e-05																	coagulation	GO:0050817	BP	38	0.064	0.00546
positive regulation of molecular function	GO:0044093	BP	91	0.139	0.000554		neuron projection development	GO:0031175	BP	111	0.074	0.000159																	regulation of immune system process	GO:0002682	BP	72	0.121	0.00563
intrinsic component of plasma membrane	GO:0031226	CC	91	0.139	6.88e-05		ion transmembrane transport	GO:0034220	BP	110	0.073	0.00442																	hemostasis	GO:0007599	BP	38	0.064	0.00569
locomotion	GO:0040011	BP	90	0.137	0.00109		cell projection morphogenesis	GO:0048858	BP	106	0.07	0.00246																	enzyme linked receptor protein signaling pathway	GO:0007167	BP	61	0.103	0.0059
regulation of intracellular signal transduction	GO:1902531	BP	90	0.137	0.00737		cell part morphogenesis	GO:0032990	BP	106	0.07	0.00675																	regulation of developmental process	GO:0050793	BP	96	0.162	0.00722
ion transport	GO:0006811	BP	87	0.133	0.000501		neuron projection	GO:0043005	CC	103	0.068	0.000408																	membrane part	GO:0044425	CC	247	0.416	0.00743
integral component of plasma membrane	GO:0005887	CC	87	0.133	0.000212		cytoskeletal protein binding	GO:0008092	MF	103	0.068	0.000109																	cell proliferation	GO:0008283	BP	90	0.152	0.00779
immune response	GO:0006955	BP	86	0.131	0.00157		cellular response to oxygen-containing compound	GO:1901701	BP	102	0.068	0.00355																	cellular response to chemical stimulus	GO:0070887	BP	109	0.184	0.00803
regulation of immune system process	GO:0002682	BP	83	0.127	0.000252		cell projection part	GO:0044463	CC	98	0.065	0.00709																	cellular response to organic substance	GO:0071310	BP	92	0.155	0.00807
neurogenesis	GO:0022008	BP	82	0.125	0.00205		neuron projection morphogenesis	GO:0048812	BP	89	0.059	0.000949																	alpha-beta T cell activation	GO:0046631	BP	14	0.024	0.00811
generation of neurons	GO:0048699	BP	78	0.119	0.00325		cell morphogenesis involved in neuron differentiation	GO:0048667	BP	87	0.058	0.000485																	leukocyte differentiation	GO:0002521	BP	32	0.054	0.00814
cell-cell signaling	GO:0007267	BP	77	0.117	0.000129		regulation of cellular component movement	GO:0051270	BP	87	0.058	0.00206																	immune effector process	GO:0002252	BP	45	0.076	0.00919
positive regulation of catalytic activity	GO:0043085	BP	77	0.117	0.00513		axon development	GO:0061564	BP	83	0.055	0.00021																	single-organism transport	GO:0044765	BP	154	0.259	0.00969
regulation of hydrolase activity	GO:0051336	BP	75	0.114	0.000139		axonogenesis	GO:0007409	BP	78	0.052	0.00134																	regulation of multicellular organismal development	GO:2000026	BP	74	0.125	0.01
secretion	GO:0046903	BP	66	0.101	0.000623		actin cytoskeleton	GO:0015629	CC	74	0.049	5.05e-09
cell activation	GO:0001775	BP	65	0.099	1.14e-05		extracellular matrix organization	GO:0030198	BP	59	0.039	0.000778
secretion by cell	GO:0032940	BP	60	0.091	0.000751		extracellular structure organization	GO:0043062	BP	59	0.039	0.00085
positive regulation of immune system process	GO:0002684	BP	58	0.088	0.00146		growth factor binding	GO:0019838	MF	25	0.017	0.00487
single organism cell adhesion	GO:0098602	BP	55	0.084	3.01e-05
positive regulation of hydrolase activity	GO:0051345	BP	55	0.084	0.000307
single organismal cell-cell adhesion	GO:0016337	BP	54	0.082	8.63e-06
metal ion transport	GO:0030001	BP	54	0.082	0.000641
immune system development	GO:0002520	BP	53	0.081	0.00347
hematopoietic or lymphoid organ development	GO:0048534	BP	52	0.079	0.00175
hemopoiesis	GO:0030097	BP	51	0.078	0.000941
immune effector process	GO:0002252	BP	51	0.078	0.00142
Ras protein signal transduction	GO:0007265	BP	51	0.078	0.00161
cell surface	GO:0009986	CC	51	0.078	0.000213
leukocyte activation	GO:0045321	BP	50	0.076	0.000269
positive regulation of immune response	GO:0050778	BP	46	0.07	0.00208
regulation of ion transport	GO:0043269	BP	44	0.067	0.000171
Rho protein signal transduction	GO:0007266	BP	44	0.067	0.000317
regulation of small GTPase mediated signal transduction	GO:0051056	BP	44	0.067	0.00142
regulation of Rho protein signal transduction	GO:0035023	BP	43	0.066	0.000191
regulation of Ras protein signal transduction	GO:0046578	BP	43	0.066	0.00106
lymphocyte activation	GO:0046649	BP	43	0.066	0.00148
Rab protein signal transduction	GO:0032482	BP	43	0.066	0.00163
Rac protein signal transduction	GO:0016601	BP	42	0.064	0.000326
homotypic cell-cell adhesion	GO:0034109	BP	41	0.062	0.000114
regulation of cell adhesion	GO:0030155	BP	41	0.062	0.00987
leukocyte differentiation	GO:0002521	BP	40	0.061	2.39e-05
Ran protein signal transduction	GO:0031291	BP	40	0.061	0.000892
ARF protein signal transduction	GO:0032011	BP	40	0.061	0.000892
Ral protein signal transduction	GO:0032484	BP	40	0.061	0.000892
regulation of Ran protein signal transduction	GO:0032015	BP	40	0.061	0.000892
regulation of Ral protein signal transduction	GO:0032485	BP	40	0.061	0.000892
regulation of ARF protein signal transduction	GO:0032012	BP	40	0.061	0.000892
regulation of Rab protein signal transduction	GO:0032483	BP	40	0.061	0.000892
regulation of GTPase activity	GO:0043087	BP	40	0.061	0.000892
regulation of Rap protein signal transduction	GO:0032487	BP	40	0.061	0.000988
Cdc42 protein signal transduction	GO:0032488	BP	40	0.061	0.00109
regulation of Cdc42 protein signal transduction	GO:0032489	BP	40	0.061	0.00109
regulation of Rac protein signal transduction	GO:0035020	BP	40	0.061	0.00115
Rap protein signal transduction	GO:0032486	BP	40	0.061	0.00127
activation of immune response	GO:0002253	BP	38	0.058	0.00848
leukocyte cell-cell adhesion	GO:0007159	BP	37	0.056	0.00131
T cell aggregation	GO:0070489	BP	35	0.053	0.00113
T cell activation	GO:0042110	BP	35	0.053	0.00113
lymphocyte aggregation	GO:0071593	BP	35	0.053	0.00127
leukocyte aggregation	GO:0070486	BP	35	0.053	0.00178
negative regulation of immune system process	GO:0002683	BP	31	0.047	0.00142
calcium ion transport	GO:0006816	BP	30	0.046	0.00685
gated channel activity	GO:0022836	MF	29	0.044	0.0038
lymphocyte differentiation	GO:0030098	BP	28	0.043	0.00104
GTPase regulator activity	GO:0030695	MF	27	0.041	0.00128
nucleoside-triphosphatase regulator activity	GO:0060589	MF	27	0.041	0.00507
GTPase activator activity	GO:0005096	MF	25	0.038	0.00192
T cell differentiation	GO:0030217	BP	24	0.037	7.23e-05
regulation of leukocyte differentiation	GO:1902105	BP	23	0.035	0.00482
positive regulation of interleukin-2 production	GO:0032743	BP	9	0.014	0.00235
positive regulation of interleukin-2 biosynthetic process	GO:0045086	BP	6	0.009	0.005
