# Supplementary material for: The influence of menstrual cycle and endometriosis on endometrial methylome
Source: Clin Epigenetics. 2016 Jan 12;8:2. doi: 10.1186/s13148-015-0168-z (PMC4710036; doi:10.1186/s13148-015-0168-z)
Supplement: Additional file 5: — Pathway analysis of hypo- and hypermethylated genes in endometrial tissue using g:profiler bioinformatics tool. The complete lists of DMRs between different menstrual cycle phases was used to create the list of Kyoto Encyclopedia of Genes and Genomes (KEGG) pathways. (XLSX 12 kb) [file 13148_2015_168_MOESM5_ESM.xlsx]

## Sheet: Sheet1
Additional file 5. Pathway analysis of hypo- and hypermethylated genes in endometrial tissue using g:profiler bioinformatics tool.
	Hypomethylated genes between LS and M phase							Hypomethylated genes between M and P phase							Hypermethylated genes between M and P phase							Hypermethylated genes between MS and LS phase
KEGG	KEGG pathway	P-value	number of genes	% of genes	Differentially methylated genes		KEGG	KEGG pathway	P-value	number of genes	% of genes	Differentially methylated genes		KEGG	KEGG pathway	P-value	Number of genes	% of genes	Differentially methylated genes		KEGG ID	Term name (KEGG pathways)	P-value	Number of genes	% of genes	Differentially methylated genes
KEGG:04940	Type I diabetes mellitus	0.000129	10	0.015	HLA-DPA1, HLA-DMB, HLA-C, HLA-A, TNF, PTPRN2, CD28, PRF1, HLA-DRA,CD86		KEGG:05016	Huntington's disease	0.0472	23	0.023	DNAH10,NDUFB8,DNAH11,DNAH5,PPIF,COX7B2,DCTN4,TGM2,DNAH2,NDUFS7DNAI2,PLCB,DNAH17,PPARGC1A,CLTC,POLR2C,COX6B2,NDUFV1,DNAH6,DNALI1,CREB5,EP300,GPX1		KEGG:05032	Morphine addiction	0.0365	11	0.019	ADCY7,GABRB3,GABBR1,PRKCA,PDE4D,GNAI2,ARRB2,PDE8B,GNAS,GNAI3,GABRG3		KEGG:04940	Type I diabetes mellitus	0.000129	10	0.015	HLA-DPA1,HLA-DMB,HLA-C,HLA-DOA, TNF,PTPRN2,CD28,PRF1,HLA-DRA,CD86
KEGG:05330	Allograft rejection	0.000343	9	0.014	HLA-DPA1, HLA-DMB, HLA-C,HLA-DOA, TNF, CD28, PRF1, HLA-DRA, CD86		KEGG:04512	ECM-receptor interaction	0.0303	14	0.014	COL4A2,LAMA5,ITGB4,COL11A1,THBS1,COL1A1,LAMC3,COL11A2,ITGA6,LAMB2,COL6A1,TNXB,COL4A1,SDC4		KEGG:04530	Tight junction	0.0101	15	0.025	EPB41L3,CLDN14,CLDN7,CLDN6,CTTN,MYL9,PRKCZ,PRKCA,SHROOM1,GNAI2,HCLS1,GNAI3,CTNNA2,ACTN2,CSDA		KEGG:05330	Allograft rejection	0.000343	9	0.014	HLA-DPA1,HLA-DMB,HLA-C,HLA-DOA,TNF,CD28,PRF1,HLA-DRA,CD86
KEGG:05332	Graft-versus-host disease	0.000566	9	0.014	HLA-DPA1, HLA-DMB, HLA-C, HLA-DOA, TNF, CD28, PRF1, HLA-DRA, CD86		KEGG:04151	PI3K-Akt signaling pathway	0.0488	35	0.035	COL4A2,GNG7,CCND2,IGF1R,LAMA5,PGF,ITGB4,PIK3CD,EIF4E,SGK1,IFNAR2,MAP2K2,FLT4,AKT1,COL11A1,THBS1,FGF1,COL1A1,GNG12,EFNA2,PRL,LAMC3,COL11A2,ITGA6,PPP2R3A,LAMB2,COL6A1,CREB5,ATF6B,RPTOR,TNXB,TSC2,PIK3R1,CDK6,COL4A1		KEGG:04727	GABAergic synapse	0.0223	11	0.019	ADCY7,SLC38A2,CACNA1D,GABRB3,GABBR1,PRKCA,GNAI2,NSF,GNAI3,GABRG3,CACNA1C		KEGG:05332	Graft-versus-host disease	0.000566	9	0.014	HLA-DPA1,HLA-DMB,HLA-C,HLA-DOA,TNF,CD28,PRF1,HLA-DRA,CD86
KEGG:05416	Viral myocarditis	0.014	9	0.0185	LAMA2, HLA-DPA1, HLA-DMB, HLA-C, HLA-DOA, CD28, PRF1, HLA-DRA, CD86		KEGG:04510	Focal adhesion	0.0102	26	0.026	COL4A2,CDC42,CCND2,CRK,IGF1R,LAMA5,PGF,ITGB4,PIK3CD,MYL2,FLT4,AKT1,MYLK4,COL11A1,THBS1,COL1A1,LAMC3,COL11A2,ITGA6,LAMB2,RAP1A,COL6A1,CAPN2,TNXB,PIK3R1,COL4A1		KEGG:05200	Pathways in cancer	0.0159	29	0.049	ADCY7,BCL2,LAMA2,CCND1,PML,WNT5B,FGF4,RAC2,WNT3A,FLT3,FGF17,RUNX1,FZD5,TRAF1,LPAR5,PRKCA,TCF7L2,WNT4,FGF14,GNAI2,GNA12,FGF5,PTGER4,HSP90AA1,GNAS,GNAI3,CTNNA2,COL4A1,MECOM		KEGG:05416	Viral myocarditis	0.014	9	0.0185	LAMA2,HLA-DPA1,HLA-DMB,HLA-C,HLA-DOA,CD28,PRF1,HLA-DRA,CD86
KEGG:05320	Autoimmune thyroid disease	0.014	9	0.00746	HLA-DPA1, HLA-DMB, HLA-C, HLA-DOA, CD28, TSHR, PRF1, HLA-DRA, CD86									KEGG:04015	Rap1 signaling pathway	0.0499	18	0.03	ADCY7,ADORA2A,FGF4,RAC2,PRKD1,FGF17,FYB,LPAR5,PRKCZ,PRKCA,SIPA1,PRKD2,FGF14,GNAI2,ARAP3,FGF5,GNAS,GNAI3		KEGG:05320	Autoimmune thyroid disease	0.014	9	0.00746	HLA-DPA1,HLA-DMB,HLA-C,HLA-DOA,CD28,TSHR,PRF1,HLA-DRA,CD86
KEGG:04640	Hematopoietic cell lineage	0.017	11	0.0244	IL2RA,CD38,FLT3, CSF3R, TNF, CD37, CD4, GP9, DNTT, ITGA4, HLA-DRA																KEGG:04640	Hematopoietic cell lineage	0.017	11	0.0244	IL2RA,CD38,FLT3,CSF3R,TNF,CD37,CD4,GP9,DNTT,ITGA4,HLA-DRA
KEGG:04725	Cholinergic synapse	0.02	13	0.0256	ADCY7, CHRNA4, ADCY9, CACNA1D, KCNQ1, PIK3CD, PRKCA, GNAI2, ITPR1, ITPR3, CHRM1, CREB5, CACNA1C																KEGG:04725	Cholinergic synapse	0.02	13	0.0256	ADCY7,CHRNA4,ADCY9,CACNA1D,KCNQ1,PIK3CD,PRKCA,GNAI2,ITPR1,ITPR3,CHRM1,CREB5,CACNA1C
KEGG:04713	Circadian entrainment	0.0201	12	0.018	ADCY7, RYR2, ADCY9, CACNA1D, NOS1, PRKCA, GNAI2, ITPR1, ITPR3, KCNJ5, CACNA1C, CACNA1G																KEGG:04713	Circadian entrainment	0.0201	12	0.018	ADCY7,RYR2,ADCY9,CACNA1D,NOS1,PRKCA,GNAI2,ITPR1,ITPR3,KCNJ5,CACNA1C,CACNA1G
KEGG:04921	Oxytocin signaling pathway	0.0249	16	0.025	ADCY7, CAMKK1, RYR2, ADCY9, CD38, CACNA1D, PIK3CD, CAMK1D, PRKCA, OXT, CACNG5, GNAI2, ITPR1, ITPR3, KCNJ5, CACNA1C																KEGG:04921	Oxytocin signaling pathway	0.0249	16	0.025	ADCY7,CAMKK1,RYR2,ADCY9,CD38,CACNA1D,PIK3CD,CAMK1D,PRKCA,OXT,CACNG5,GNAI2,ITPR1,ITPR3,KCNJ5,CACNA1C
KEGG:04514	Cell adhesion molecules (CAMs)	0.025	16	0.00599	CLDN14,CLDN18,HLA-DPA1,HLA-DMB,HLA-C,HLA-DOA,NFASC,NLGN2,CD4,NCAM1,CD28,CD6,ITGA4,HLA-DRA,CD58,CD86																KEGG:04514	Cell adhesion molecules (CAMs)	0.025	16	0.00599	CLDN14,CLDN18,HLA-DPA1,HLA-DMB,HLA-C,HLA-DOA,NFASC,NLGN2,CD4,NCAM1,CD28,CD6,ITGA4,HLA-DRA,CD58,CD86
KEGG:04020	Calcium signaling pathway	0.026	17	0.0343	ADCY7,ADORA2A,RYR2,ADCY9,CD38,CACNA1D,NOS1,PRKCA,PLCD3,ITPR1,ITPR3,CHRM1,F2R,ATP2B4,SLC25A31,CACNA1C,CACNA1G																KEGG:04020	Calcium signaling pathway	0.026	17	0.0343	ADCY7,ADORA2A,RYR2,ADCY9,CD38,CACNA1D,NOS1,PRKCA,PLCD3,ITPR1,ITPR3,CHRM1,F2R,ATP2B4,SLC25A31,CACNA1C,CACNA1G
KEGG:05310	Asthma	0.0451	6	0.009	HLA-DPA1,HLA-DMB,HLA-DOA,TNF,FCER1G,HLA-DRA																KEGG:05310	Asthma	0.0451	6	0.009	HLA-DPA1,HLA-DMB,HLA-DOA,TNF,FCER1G,HLA-DRA
