# Supplementary material for: The influence of menstrual cycle and endometriosis on endometrial methylome
Source: Clin Epigenetics. 2016 Jan 12;8:2. doi: 10.1186/s13148-015-0168-z (PMC4710036; doi:10.1186/s13148-015-0168-z)
Supplement: Additional file 7: — Menstrual cycle phase specific genes. The list of late-secretory and menstrual phase specific hyper- and hypomethylated genes. (XLSX 28 kb) [file 13148_2015_168_MOESM7_ESM.xlsx]

## Sheet: Sheet
Additional file 7. Menstrual cycle phase specific genes
Late-secretory phase specific hypermethylated genes
Gene symbol	Ensembl Identifier	Gene	Description
AHCYL1	ENSG00000168710	AHCYL1	adenosylhomocysteinase-like 1 [Source:HGNC Symbol;Acc:HGNC:344]
AK1	ENSG00000106992	AK1	adenylate kinase 1 [Source:HGNC Symbol;Acc:HGNC:361]
ANKMY1	ENSG00000144504	ANKMY1	ankyrin repeat and MYND domain containing 1 [Source:HGNC Symbol;Acc:HGNC:20987]
ANKRD11	ENSG00000167522	ANKRD11	ankyrin repeat domain 11 [Source:HGNC Symbol;Acc:HGNC:21316]
ARSG	ENSG00000141337	ARSG	arylsulfatase G [Source:HGNC Symbol;Acc:HGNC:24102]
ATF6B	ENSG00000213676	ATF6B	activating transcription factor 6 beta [Source:HGNC Symbol;Acc:HGNC:2349]
BAD	ENSG00000002330	BAD	BCL2-associated agonist of cell death [Source:HGNC Symbol;Acc:HGNC:936]
BCL9	ENSG00000116128	BCL9	B-cell CLL/lymphoma 9 [Source:HGNC Symbol;Acc:HGNC:1008]
BIK	ENSG00000100290	BIK	BCL2-interacting killer (apoptosis-inducing) [Source:HGNC Symbol;Acc:HGNC:1051]
BRSK2	ENSG00000174672	BRSK2	BR serine/threonine kinase 2 [Source:HGNC Symbol;Acc:HGNC:11405]
C14ORF93	ENSG00000100802	C14ORF93	chromosome 14 open reading frame 93 [Source:HGNC Symbol;Acc:HGNC:20162]
C15ORF52	ENSG00000188549	C15ORF52	chromosome 15 open reading frame 52 [Source:HGNC Symbol;Acc:HGNC:33488]
C22ORF34	ENSG00000188511	C22ORF34	chromosome 22 open reading frame 34 [Source:HGNC Symbol;Acc:HGNC:28010]
CCDC88C	ENSG00000015133	CCDC88C	coiled-coil domain containing 88C [Source:HGNC Symbol;Acc:HGNC:19967]
CD58	ENSG00000116815	CD58	CD58 molecule [Source:HGNC Symbol;Acc:HGNC:1688]
CILP2	ENSG00000160161	CILP2	cartilage intermediate layer protein 2 [Source:HGNC Symbol;Acc:HGNC:24213]
CMIP	ENSG00000153815	CMIP	c-Maf inducing protein [Source:HGNC Symbol;Acc:HGNC:24319]
COL23A1	ENSG00000050767	COL23A1	collagen, type XXIII, alpha 1 [Source:HGNC Symbol;Acc:HGNC:22990]
CRISPLD2	ENSG00000103196	CRISPLD2	cysteine-rich secretory protein LCCL domain containing 2 [Source:HGNC Symbol;Acc:HGNC:25248]
CSPG4	ENSG00000173546	CSPG4	chondroitin sulfate proteoglycan 4 [Source:HGNC Symbol;Acc:HGNC:2466]
CTDSPL	ENSG00000144677	CTDSPL	CTD (carboxy-terminal domain, RNA polymerase II, polypeptide A) small phosphatase-like [Source:HGNC Symbol;Acc:HGNC:16890]
DENND3	ENSG00000105339	DENND3	DENN/MADD domain containing 3 [Source:HGNC Symbol;Acc:HGNC:29134]
DIRC2	ENSG00000138463	DIRC2	disrupted in renal carcinoma 2 [Source:HGNC Symbol;Acc:HGNC:16628]
DTNA	ENSG00000134769	DTNA	dystrobrevin, alpha [Source:HGNC Symbol;Acc:HGNC:3057]
ENTPD7	ENSG00000198018	ENTPD7	ectonucleoside triphosphate diphosphohydrolase 7 [Source:HGNC Symbol;Acc:HGNC:19745]
ESD	ENSG00000139684	ESD	esterase D [Source:HGNC Symbol;Acc:HGNC:3465]
FAM64A	ENSG00000129195	FAM64A	family with sequence similarity 64, member A [Source:HGNC Symbol;Acc:HGNC:25483]
FCHO1	ENSG00000130475	FCHO1	FCH domain only 1 [Source:HGNC Symbol;Acc:HGNC:29002]
FGD4	ENSG00000139132	FGD4	FYVE, RhoGEF and PH domain containing 4 [Source:HGNC Symbol;Acc:HGNC:19125]
FIP1L1	ENSG00000145216	FIP1L1	factor interacting with PAPOLA and CPSF1 [Source:HGNC Symbol;Acc:HGNC:19124]
FLJ42289	N/A	N/A	N/A
FOXK1	ENSG00000164916	FOXK1	forkhead box K1 [Source:HGNC Symbol;Acc:HGNC:23480]
FRMD4A	ENSG00000151474	FRMD4A	FERM domain containing 4A [Source:HGNC Symbol;Acc:HGNC:25491]
FSTL1	ENSG00000163430	FSTL1	follistatin-like 1 [Source:HGNC Symbol;Acc:HGNC:3972]
GAS7	ENSG00000007237	GAS7	growth arrest-specific 7 [Source:HGNC Symbol;Acc:HGNC:4169]
GNRH2	ENSG00000125787	GNRH2	gonadotropin-releasing hormone 2 [Source:HGNC Symbol;Acc:HGNC:4420]
GPX1	ENSG00000233276	GPX1	glutathione peroxidase 1 [Source:HGNC Symbol;Acc:HGNC:4553]
H1F0	ENSG00000189060	H1F0	H1 histone family, member 0 [Source:HGNC Symbol;Acc:HGNC:4714]
H2AFY2	ENSG00000099284	H2AFY2	H2A histone family, member Y2 [Source:HGNC Symbol;Acc:HGNC:14453]
IGFBP4	ENSG00000141753	IGFBP4	insulin-like growth factor binding protein 4 [Source:HGNC Symbol;Acc:HGNC:5473]
IGFBP6	ENSG00000167779	IGFBP6	insulin-like growth factor binding protein 6 [Source:HGNC Symbol;Acc:HGNC:5475]
IL10RB	ENSG00000243646	IL10RB	interleukin 10 receptor, beta [Source:HGNC Symbol;Acc:HGNC:5965]
ITGAE	ENSG00000083457	ITGAE	integrin, alpha E (antigen CD103, human mucosal lymphocyte antigen 1; alpha polypeptide) [Source:HGNC Symbol;Acc:HGNC:6147]
KCNN3	ENSG00000143603	KCNN3	potassium channel, calcium activated intermediate/small conductance subfamily N alpha, member 3 [Source:HGNC Symbol;Acc:HGNC:6292]
KIAA0146	N/A	N/A	N/A
LAMB2	ENSG00000172037	LAMB2	laminin, beta 2 (laminin S) [Source:HGNC Symbol;Acc:HGNC:6487]
LDHA	ENSG00000134333	LDHA	lactate dehydrogenase A [Source:HGNC Symbol;Acc:HGNC:6535]
LDLRAD3	ENSG00000179241	LDLRAD3	low density lipoprotein receptor class A domain containing 3 [Source:HGNC Symbol;Acc:HGNC:27046]
LHPP	ENSG00000107902	LHPP	phospholysine phosphohistidine inorganic pyrophosphate phosphatase [Source:HGNC Symbol;Acc:HGNC:30042]
LIMS2	ENSG00000072163	LIMS2	LIM and senescent cell antigen-like domains 2 [Source:HGNC Symbol;Acc:HGNC:16084]
LIPC	ENSG00000166035	LIPC	lipase, hepatic [Source:HGNC Symbol;Acc:HGNC:6619]
LRRC59	ENSG00000108829	LRRC59	leucine rich repeat containing 59 [Source:HGNC Symbol;Acc:HGNC:28817]
LTBP1	ENSG00000049323	LTBP1	latent transforming growth factor beta binding protein 1 [Source:HGNC Symbol;Acc:HGNC:6714]
LZTS2	ENSG00000107816	LZTS2	leucine zipper, putative tumor suppressor 2 [Source:HGNC Symbol;Acc:HGNC:29381]
MACROD1	ENSG00000133315	MACROD1	MACRO domain containing 1 [Source:HGNC Symbol;Acc:HGNC:29598]
MAD1L1	ENSG00000002822	MAD1L1	MAD1 mitotic arrest deficient-like 1 (yeast) [Source:HGNC Symbol;Acc:HGNC:6762]
MAN1C1	ENSG00000117643	MAN1C1	mannosidase, alpha, class 1C, member 1 [Source:HGNC Symbol;Acc:HGNC:19080]
MIB2	ENSG00000197530	MIB2	mindbomb E3 ubiquitin protein ligase 2 [Source:HGNC Symbol;Acc:HGNC:30577]
MPDU1	ENSG00000129255	MPDU1	mannose-P-dolichol utilization defect 1 [Source:HGNC Symbol;Acc:HGNC:7207]
MPO	ENSG00000005381	MPO	myeloperoxidase [Source:HGNC Symbol;Acc:HGNC:7218]
MSRA	ENSG00000175806	MSRA	methionine sulfoxide reductase A [Source:HGNC Symbol;Acc:HGNC:7377]
NCOR2	ENSG00000196498	NCOR2	nuclear receptor corepressor 2 [Source:HGNC Symbol;Acc:HGNC:7673]
NCRNA00189	N/A	N/A	N/A
NENF	ENSG00000117691	NENF	neudesin neurotrophic factor [Source:HGNC Symbol;Acc:HGNC:30384]
NFIC	ENSG00000141905	NFIC	nuclear factor I/C (CCAAT-binding transcription factor) [Source:HGNC Symbol;Acc:HGNC:7786]
NPTX2	ENSG00000106236	NPTX2	neuronal pentraxin II [Source:HGNC Symbol;Acc:HGNC:7953]
NR2F6	ENSG00000160113	NR2F6	nuclear receptor subfamily 2, group F, member 6 [Source:HGNC Symbol;Acc:HGNC:7977]
NUMA1	ENSG00000137497	NUMA1	nuclear mitotic apparatus protein 1 [Source:HGNC Symbol;Acc:HGNC:8059]
ODF3L1	ENSG00000182950	ODF3L1	outer dense fiber of sperm tails 3-like 1 [Source:HGNC Symbol;Acc:HGNC:28735]
PLXNA4	ENSG00000221866	PLXNA4	plexin A4 [Source:HGNC Symbol;Acc:HGNC:9102]
POMT2	ENSG00000009830	POMT2	protein-O-mannosyltransferase 2 [Source:HGNC Symbol;Acc:HGNC:19743]
PRKCZ	ENSG00000067606	PRKCZ	protein kinase C, zeta [Source:HGNC Symbol;Acc:HGNC:9412]
PRR12	ENSG00000126464	PRR12	proline rich 12 [Source:HGNC Symbol;Acc:HGNC:29217]
PTPRN2	ENSG00000155093	PTPRN2	protein tyrosine phosphatase, receptor type, N polypeptide 2 [Source:HGNC Symbol;Acc:HGNC:9677]
PVR	ENSG00000073008	PVR	poliovirus receptor [Source:HGNC Symbol;Acc:HGNC:9705]
PWWP2B	ENSG00000171813	PWWP2B	PWWP domain containing 2B [Source:HGNC Symbol;Acc:HGNC:25150]
QPRT	ENSG00000103485	QPRT	quinolinate phosphoribosyltransferase [Source:HGNC Symbol;Acc:HGNC:9755]
RAB11FIP3	ENSG00000090565	RAB11FIP3	RAB11 family interacting protein 3 (class II) [Source:HGNC Symbol;Acc:HGNC:17224]
RAB37	ENSG00000172794	RAB37	RAB37, member RAS oncogene family [Source:HGNC Symbol;Acc:HGNC:30268]
RAB3IL1	ENSG00000167994	RAB3IL1	RAB3A interacting protein (rabin3)-like 1 [Source:HGNC Symbol;Acc:HGNC:9780]
RADIL	ENSG00000157927	RADIL	Ras association and DIL domains [Source:HGNC Symbol;Acc:HGNC:22226]
RARA	ENSG00000131759	RARA	retinoic acid receptor, alpha [Source:HGNC Symbol;Acc:HGNC:9864]
RASSF2	ENSG00000101265	RASSF2	Ras association (RalGDS/AF-6) domain family member 2 [Source:HGNC Symbol;Acc:HGNC:9883]
RBM24	ENSG00000112183	RBM24	RNA binding motif protein 24 [Source:HGNC Symbol;Acc:HGNC:21539]
RBM9	N/A	N/A	N/A
RCVRN	ENSG00000109047	RCVRN	recoverin [Source:HGNC Symbol;Acc:HGNC:9937]
RIMBP2	ENSG00000060709	RIMBP2	RIMS binding protein 2 [Source:HGNC Symbol;Acc:HGNC:30339]
RPL22	ENSG00000116251	RPL22	ribosomal protein L22 [Source:HGNC Symbol;Acc:HGNC:10315]
RPTOR	ENSG00000141564	RPTOR	regulatory associated protein of MTOR, complex 1 [Source:HGNC Symbol;Acc:HGNC:30287]
RTN3	ENSG00000133318	RTN3	reticulon 3 [Source:HGNC Symbol;Acc:HGNC:10469]
SCNN1A	ENSG00000111319	SCNN1A	sodium channel, non voltage gated 1 alpha subunit [Source:HGNC Symbol;Acc:HGNC:10599]
SECTM1	ENSG00000141574	SECTM1	secreted and transmembrane 1 [Source:HGNC Symbol;Acc:HGNC:10707]
SEPHS1	ENSG00000086475	SEPHS1	selenophosphate synthetase 1 [Source:HGNC Symbol;Acc:HGNC:19685]
SLC38A10	ENSG00000157637	SLC38A10	solute carrier family 38, member 10 [Source:HGNC Symbol;Acc:HGNC:28237]
SLFN12L	ENSG00000205045	SLFN12L	schlafen family member 12-like [Source:HGNC Symbol;Acc:HGNC:33920]
SPEF1	ENSG00000101222	SPEF1	sperm flagellar 1 [Source:HGNC Symbol;Acc:HGNC:15874]
SRF	ENSG00000112658	SRF	serum response factor (c-fos serum response element-binding transcription factor) [Source:HGNC Symbol;Acc:HGNC:11291]
SRGAP3	ENSG00000196220	SRGAP3	SLIT-ROBO Rho GTPase activating protein 3 [Source:HGNC Symbol;Acc:HGNC:19744]
SYNGR1	ENSG00000100321	SYNGR1	synaptogyrin 1 [Source:HGNC Symbol;Acc:HGNC:11498]
SYNPO	ENSG00000171992	SYNPO	synaptopodin [Source:HGNC Symbol;Acc:HGNC:30672]
TBC1D14	ENSG00000132405	TBC1D14	TBC1 domain family, member 14 [Source:HGNC Symbol;Acc:HGNC:29246]
TGIF1	ENSG00000177426	TGIF1	TGFB-induced factor homeobox 1 [Source:HGNC Symbol;Acc:HGNC:11776]
TMEM105	ENSG00000185332	TMEM105	transmembrane protein 105 [Source:HGNC Symbol;Acc:HGNC:26794]
TMEM25	ENSG00000149582	TMEM25	transmembrane protein 25 [Source:HGNC Symbol;Acc:HGNC:25890]
TRAF4	ENSG00000076604	TRAF4	TNF receptor-associated factor 4 [Source:HGNC Symbol;Acc:HGNC:12034]
TRIL	ENSG00000255690	TRIL	TLR4 interactor with leucine-rich repeats [Source:HGNC Symbol;Acc:HGNC:22200]
TSPAN4	ENSG00000214063	TSPAN4	tetraspanin 4 [Source:HGNC Symbol;Acc:HGNC:11859]
TTBK1	ENSG00000146216	TTBK1	tau tubulin kinase 1 [Source:HGNC Symbol;Acc:HGNC:19140]
TUSC5	ENSG00000184811	TUSC5	tumor suppressor candidate 5 [Source:HGNC Symbol;Acc:HGNC:29592]
USP44	ENSG00000136014	USP44	ubiquitin specific peptidase 44 [Source:HGNC Symbol;Acc:HGNC:20064]
VWA5B2	ENSG00000145198	VWA5B2	von Willebrand factor A domain containing 5B2 [Source:HGNC Symbol;Acc:HGNC:25144]
YPEL3	ENSG00000090238	YPEL3	yippee-like 3 (Drosophila) [Source:HGNC Symbol;Acc:HGNC:18327]
ZAK	ENSG00000091436	PK	Mitogen-activated protein kinase kinase kinase MLT [Source:UniProtKB/Swiss-Prot;Acc:Q9NYL2]
Late-secretory phase specific hypomethylated genes
Gene symbol	Ensembl Identifier		Description
ADAM2	ENSG00000104755	ADAM2	ADAM metallopeptidase domain 2 [Source:HGNC Symbol;Acc:HGNC:198]
ADARB2	ENSG00000185736	ADARB2	adenosine deaminase, RNA-specific, B2 (non-functional) [Source:HGNC Symbol;Acc:HGNC:227]
AJAP1	ENSG00000196581	AJAP1	adherens junctions associated protein 1 [Source:HGNC Symbol;Acc:HGNC:30801]
ANKRD11	ENSG00000167522	ANKRD11	ankyrin repeat domain 11 [Source:HGNC Symbol;Acc:HGNC:21316]
ANKRD6	ENSG00000135299	ANKRD6	ankyrin repeat domain 6 [Source:HGNC Symbol;Acc:HGNC:17280]
APOB	ENSG00000084674	APOB	apolipoprotein B [Source:HGNC Symbol;Acc:HGNC:603]
ARHGEF10	ENSG00000104728	ARHGEF10	Rho guanine nucleotide exchange factor (GEF) 10 [Source:HGNC Symbol;Acc:HGNC:14103]
ARMC2	ENSG00000118690	ARMC2	armadillo repeat containing 2 [Source:HGNC Symbol;Acc:HGNC:23045]
ASB8	ENSG00000177981	ASB8	ankyrin repeat and SOCS box containing 8 [Source:HGNC Symbol;Acc:HGNC:17183]
ATAD3A	ENSG00000197785	ATAD3A	ATPase family, AAA domain containing 3A [Source:HGNC Symbol;Acc:HGNC:25567]
ATP10A	ENSG00000206190	ATP10A	ATPase, class V, type 10A [Source:HGNC Symbol;Acc:HGNC:13542]
ATP11A	ENSG00000068650	ATP11A	ATPase, class VI, type 11A [Source:HGNC Symbol;Acc:HGNC:13552]
AXIN1	ENSG00000103126	AXIN1	axin 1 [Source:HGNC Symbol;Acc:HGNC:903]
B3GNTL1	ENSG00000175711	B3GNTL1	UDP-GlcNAc:betaGal beta-1,3-N-acetylglucosaminyltransferase-like 1 [Source:HGNC Symbol;Acc:HGNC:21727]
BANP	ENSG00000172530	BANP	BTG3 associated nuclear protein [Source:HGNC Symbol;Acc:HGNC:13450]
C1QC	ENSG00000159189	C1QC	complement component 1, q subcomponent, C chain [Source:HGNC Symbol;Acc:HGNC:1245]
C20ORF118	N/A	N/A	N/A
C2ORF16	ENSG00000221843	C2ORF16	chromosome 2 open reading frame 16 [Source:HGNC Symbol;Acc:HGNC:25275]
C5ORF23	N/A	N/A	N/A
C6ORF168	N/A	N/A	N/A
CACNA1C	ENSG00000151067	CACNA1C	calcium channel, voltage-dependent, L type, alpha 1C subunit [Source:HGNC Symbol;Acc:HGNC:1390]
CCR7	ENSG00000126353	CCR7	chemokine (C-C motif) receptor 7 [Source:HGNC Symbol;Acc:HGNC:1608]
CHSY1	ENSG00000131873	CHSY1	chondroitin sulfate synthase 1 [Source:HGNC Symbol;Acc:HGNC:17198]
CLCN7	ENSG00000103249	CLCN7	chloride channel, voltage-sensitive 7 [Source:HGNC Symbol;Acc:HGNC:2025]
CLPTM1L	ENSG00000049656	CLPTM1L	CLPTM1-like [Source:HGNC Symbol;Acc:HGNC:24308]
CLUAP1	ENSG00000103351	CLUAP1	clusterin associated protein 1 [Source:HGNC Symbol;Acc:HGNC:19009]
CREB5	ENSG00000146592	CREB5	cAMP responsive element binding protein 5 [Source:HGNC Symbol;Acc:HGNC:16844]
CRTAC1	ENSG00000095713	CRTAC1	cartilage acidic protein 1 [Source:HGNC Symbol;Acc:HGNC:14882]
DIABLO	ENSG00000184047	DIABLO	diablo, IAP-binding mitochondrial protein [Source:HGNC Symbol;Acc:HGNC:21528]
DIP2C	ENSG00000151240	DIP2C	DIP2 disco-interacting protein 2 homolog C (Drosophila) [Source:HGNC Symbol;Acc:HGNC:29150]
DOCK1	ENSG00000150760	DOCK1	dedicator of cytokinesis 1 [Source:HGNC Symbol;Acc:HGNC:2987]
DTHD1	ENSG00000197057	DTHD1	death domain containing 1 [Source:HGNC Symbol;Acc:HGNC:37261]
EIF3B	ENSG00000106263	EIF3B	eukaryotic translation initiation factor 3, subunit B [Source:HGNC Symbol;Acc:HGNC:3280]
EP400	ENSG00000183495	EP400	E1A binding protein p400 [Source:HGNC Symbol;Acc:HGNC:11958]
EPAS1	ENSG00000116016	EPAS1	endothelial PAS domain protein 1 [Source:HGNC Symbol;Acc:HGNC:3374]
FAM38A	N/A	N/A	N/A
FAM53B	ENSG00000189319	FAM53B	family with sequence similarity 53, member B [Source:HGNC Symbol;Acc:HGNC:28968]
FLOT1	ENSG00000137312	FLOT1	flotillin 1 [Source:HGNC Symbol;Acc:HGNC:3757]
FOXK2	ENSG00000141568	FOXK2	forkhead box K2 [Source:HGNC Symbol;Acc:HGNC:6036]
FUCA1	ENSG00000179163	FUCA1	fucosidase, alpha-L- 1, tissue [Source:HGNC Symbol;Acc:HGNC:4006]
GABRB3	ENSG00000166206	GABRB3	gamma-aminobutyric acid (GABA) A receptor, beta 3 [Source:HGNC Symbol;Acc:HGNC:4083]
GLI2	ENSG00000074047	GLI2	GLI family zinc finger 2 [Source:HGNC Symbol;Acc:HGNC:4318]
HCCA2	N/A	N/A	N/A
HDAC4	ENSG00000068024	HDAC4	histone deacetylase 4 [Source:HGNC Symbol;Acc:HGNC:14063]
HFE	ENSG00000010704	HFE	hemochromatosis [Source:HGNC Symbol;Acc:HGNC:4886]
HIPK2	ENSG00000064393	HIPK2	homeodomain interacting protein kinase 2 [Source:HGNC Symbol;Acc:HGNC:14402]
HLA-DOA	ENSG00000204252	HLA-DOA	major histocompatibility complex, class II, DO alpha [Source:HGNC Symbol;Acc:HGNC:4936]
HSPA12A	ENSG00000165868	HSPA12A	heat shock 70kDa protein 12A [Source:HGNC Symbol;Acc:HGNC:19022]
HTRA1	ENSG00000166033	HTRA1	HtrA serine peptidase 1 [Source:HGNC Symbol;Acc:HGNC:9476]
INPP5A	ENSG00000068383	INPP5A	inositol polyphosphate-5-phosphatase, 40kDa [Source:HGNC Symbol;Acc:HGNC:6076]
KCNK1	ENSG00000135750	KCNK1	potassium channel, two pore domain subfamily K, member 1 [Source:HGNC Symbol;Acc:HGNC:6272]
KCNQ1	ENSG00000053918	KCNQ1	potassium channel, voltage gated KQT-like subfamily Q, member 1 [Source:HGNC Symbol;Acc:HGNC:6294]
KIAA0182	N/A	N/A	N/A
KIAA1671	ENSG00000197077	KIAA1671	KIAA1671 [Source:HGNC Symbol;Acc:HGNC:29345]
LIF	ENSG00000128342	LIF	leukemia inhibitory factor [Source:HGNC Symbol;Acc:HGNC:6596]
LOC100130017	N/A	N/A	N/A
LOC284788	ENSG00000204684	RP5-1004I9.1	N/A
LPAR2	ENSG00000064547	LPAR2	lysophosphatidic acid receptor 2 [Source:HGNC Symbol;Acc:HGNC:3168]
MAD1L1	ENSG00000002822	MAD1L1	MAD1 mitotic arrest deficient-like 1 (yeast) [Source:HGNC Symbol;Acc:HGNC:6762]
MAN2B2	ENSG00000013288	MAN2B2	mannosidase, alpha, class 2B, member 2 [Source:HGNC Symbol;Acc:HGNC:29623]
MGMT	ENSG00000170430	MGMT	O-6-methylguanine-DNA methyltransferase [Source:HGNC Symbol;Acc:HGNC:7059]
MYT1L	ENSG00000186487	MYT1L	myelin transcription factor 1-like [Source:HGNC Symbol;Acc:HGNC:7623]
NAGPA	ENSG00000103174	NAGPA	N-acetylglucosamine-1-phosphodiester alpha-N-acetylglucosaminidase [Source:HGNC Symbol;Acc:HGNC:17378]
NCALD	ENSG00000104490	NCALD	neurocalcin delta [Source:HGNC Symbol;Acc:HGNC:7655]
NCAM1	ENSG00000149294	NCAM1	neural cell adhesion molecule 1 [Source:HGNC Symbol;Acc:HGNC:7656]
NDUFV1	ENSG00000167792	NDUFV1	NADH dehydrogenase (ubiquinone) flavoprotein 1, 51kDa [Source:HGNC Symbol;Acc:HGNC:7716]
NFASC	ENSG00000163531	NFASC	neurofascin [Source:HGNC Symbol;Acc:HGNC:29866]
NMUR1	ENSG00000171596	NMUR1	neuromedin U receptor 1 [Source:HGNC Symbol;Acc:HGNC:4518]
NUAK1	ENSG00000074590	NUAK1	NUAK family, SNF1-like kinase, 1 [Source:HGNC Symbol;Acc:HGNC:14311]
OBSCN	ENSG00000154358	OBSCN	obscurin, cytoskeletal calmodulin and titin-interacting RhoGEF [Source:HGNC Symbol;Acc:HGNC:15719]
PCNXL3	ENSG00000197136	PCNXL3	pecanex-like 3 (Drosophila) [Source:HGNC Symbol;Acc:HGNC:18760]
PDLIM3	ENSG00000154553	PDLIM3	PDZ and LIM domain 3 [Source:HGNC Symbol;Acc:HGNC:20767]
PLEKHA7	ENSG00000166689	PLEKHA7	pleckstrin homology domain containing, family A member 7 [Source:HGNC Symbol;Acc:HGNC:27049]
PRF1	ENSG00000180644	PRF1	perforin 1 (pore forming protein) [Source:HGNC Symbol;Acc:HGNC:9360]
PRPF8	ENSG00000174231	PRPF8	pre-mRNA processing factor 8 [Source:HGNC Symbol;Acc:HGNC:17340]
PTPN6	ENSG00000111679	PTPN6	protein tyrosine phosphatase, non-receptor type 6 [Source:HGNC Symbol;Acc:HGNC:9658]
PTPRN2	ENSG00000155093	PTPRN2	protein tyrosine phosphatase, receptor type, N polypeptide 2 [Source:HGNC Symbol;Acc:HGNC:9677]
RAB11FIP1	ENSG00000156675	RAB11FIP1	RAB11 family interacting protein 1 (class I) [Source:HGNC Symbol;Acc:HGNC:30265]
RADIL	ENSG00000157927	RADIL	Ras association and DIL domains [Source:HGNC Symbol;Acc:HGNC:22226]
RASA3	ENSG00000185989	RASA3	RAS p21 protein activator 3 [Source:HGNC Symbol;Acc:HGNC:20331]
RFC2	ENSG00000049541	RFC2	replication factor C (activator 1) 2, 40kDa [Source:HGNC Symbol;Acc:HGNC:9970]
RHOBTB1	ENSG00000072422	RHOBTB1	Rho-related BTB domain containing 1 [Source:HGNC Symbol;Acc:HGNC:18738]
RNPEPL1	ENSG00000142327	RNPEPL1	arginyl aminopeptidase (aminopeptidase B)-like 1 [Source:HGNC Symbol;Acc:HGNC:10079]
RPTOR	ENSG00000141564	RPTOR	regulatory associated protein of MTOR, complex 1 [Source:HGNC Symbol;Acc:HGNC:30287]
SATB2	ENSG00000119042	SATB2	SATB homeobox 2 [Source:HGNC Symbol;Acc:HGNC:21637]
SCN4A	ENSG00000007314	SCN4A	sodium channel, voltage gated, type IV alpha subunit [Source:HGNC Symbol;Acc:HGNC:10591]
SCN5A	ENSG00000183873	SCN5A	sodium channel, voltage gated, type V alpha subunit [Source:HGNC Symbol;Acc:HGNC:10593]
SDF4	ENSG00000078808	SDF4	stromal cell derived factor 4 [Source:HGNC Symbol;Acc:HGNC:24188]
SDK1	ENSG00000146555	SDK1	sidekick cell adhesion molecule 1 [Source:HGNC Symbol;Acc:HGNC:19307]
SHANK2	ENSG00000162105	SHANK2	SH3 and multiple ankyrin repeat domains 2 [Source:HGNC Symbol;Acc:HGNC:14295]
SHC2	ENSG00000129946	SHC2	SHC (Src homology 2 domain containing) transforming protein 2 [Source:HGNC Symbol;Acc:HGNC:29869]
SKI	ENSG00000157933	SKI	SKI proto-oncogene [Source:HGNC Symbol;Acc:HGNC:10896]
SLC12A6	ENSG00000140199	SLC12A6	solute carrier family 12 (potassium/chloride transporter), member 6 [Source:HGNC Symbol;Acc:HGNC:10914]
SLC22A12	ENSG00000197891	SLC22A12	solute carrier family 22 (organic anion/urate transporter), member 12 [Source:HGNC Symbol;Acc:HGNC:17989]
SLC5A2	ENSG00000140675	SLC5A2	solute carrier family 5 (sodium/glucose cotransporter), member 2 [Source:HGNC Symbol;Acc:HGNC:11037]
SLFN12L	ENSG00000205045	SLFN12L	schlafen family member 12-like [Source:HGNC Symbol;Acc:HGNC:33920]
SMOC2	ENSG00000112562	SMOC2	SPARC related modular calcium binding 2 [Source:HGNC Symbol;Acc:HGNC:20323]
SORCS2	ENSG00000184985	SORCS2	sortilin-related VPS10 domain containing receptor 2 [Source:HGNC Symbol;Acc:HGNC:16698]
SPTBN1	ENSG00000115306	SPTBN1	spectrin, beta, non-erythrocytic 1 [Source:HGNC Symbol;Acc:HGNC:11275]
ST3GAL1	ENSG00000008513	ST3GAL1	ST3 beta-galactoside alpha-2,3-sialyltransferase 1 [Source:HGNC Symbol;Acc:HGNC:10862]
STOM	ENSG00000148175	STOM	stomatin [Source:HGNC Symbol;Acc:HGNC:3383]
TACC1	ENSG00000147526	TACC1	transforming, acidic coiled-coil containing protein 1 [Source:HGNC Symbol;Acc:HGNC:11522]
TBCD	ENSG00000141556	TBCD	tubulin folding cofactor D [Source:HGNC Symbol;Acc:HGNC:11581]
THAP4	ENSG00000176946	THAP4	THAP domain containing 4 [Source:HGNC Symbol;Acc:HGNC:23187]
THEMIS	ENSG00000172673	THEMIS	thymocyte selection associated [Source:HGNC Symbol;Acc:HGNC:21569]
TMCC2	ENSG00000133069	TMCC2	transmembrane and coiled-coil domain family 2 [Source:HGNC Symbol;Acc:HGNC:24239]
TMCO3	ENSG00000150403	TMCO3	transmembrane and coiled-coil domains 3 [Source:HGNC Symbol;Acc:HGNC:20329]
TMEM131	ENSG00000075568	TMEM131	transmembrane protein 131 [Source:HGNC Symbol;Acc:HGNC:30366]
TMEM132C	ENSG00000181234	TMEM132C	transmembrane protein 132C [Source:HGNC Symbol;Acc:HGNC:25436]
TMTC4	ENSG00000125247	TMTC4	transmembrane and tetratricopeptide repeat containing 4 [Source:HGNC Symbol;Acc:HGNC:25904]
TNF	ENSG00000232810	TNF	tumor necrosis factor [Source:HGNC Symbol;Acc:HGNC:11892]
TNFAIP8L1	ENSG00000185361	TNFAIP8L1	tumor necrosis factor, alpha-induced protein 8-like 1 [Source:HGNC Symbol;Acc:HGNC:28279]
TNFRSF21	ENSG00000146072	TNFRSF21	tumor necrosis factor receptor superfamily, member 21 [Source:HGNC Symbol;Acc:HGNC:13469]
TNS3	ENSG00000136205	TNS3	tensin 3 [Source:HGNC Symbol;Acc:HGNC:21616]
TRAPPC9	ENSG00000167632	TRAPPC9	trafficking protein particle complex 9 [Source:HGNC Symbol;Acc:HGNC:30832]
TRIM27	ENSG00000204713	TRIM27	tripartite motif containing 27 [Source:HGNC Symbol;Acc:HGNC:9975]
TRIM42	ENSG00000155890	TRIM42	tripartite motif containing 42 [Source:HGNC Symbol;Acc:HGNC:19014]
TSPAN32	ENSG00000064201	TSPAN32	tetraspanin 32 [Source:HGNC Symbol;Acc:HGNC:13410]
TSPAN9	ENSG00000011105	TSPAN9	tetraspanin 9 [Source:HGNC Symbol;Acc:HGNC:21640]
UBAC2	ENSG00000134882	UBAC2	UBA domain containing 2 [Source:HGNC Symbol;Acc:HGNC:20486]
UNC5A	ENSG00000113763	UNC5A	unc-5 homolog A (C. elegans) [Source:HGNC Symbol;Acc:HGNC:12567]
ZBTB12	ENSG00000204366	ZBTB12	zinc finger and BTB domain containing 12 [Source:HGNC Symbol;Acc:HGNC:19066]
ZFP2	ENSG00000198939	ZFP2	ZFP2 zinc finger protein [Source:HGNC Symbol;Acc:HGNC:26138]
ZFPM1	ENSG00000179588	ZFPM1	zinc finger protein, FOG family member 1 [Source:HGNC Symbol;Acc:HGNC:19762]
ZFPM2	ENSG00000169946	ZFPM2	zinc finger protein, FOG family member 2 [Source:HGNC Symbol;Acc:HGNC:16700]
ZFYVE28	ENSG00000159733	ZFYVE28	zinc finger, FYVE domain containing 28 [Source:HGNC Symbol;Acc:HGNC:29334]
ZNF668	ENSG00000167394	ZNF668	zinc finger protein 668 [Source:HGNC Symbol;Acc:HGNC:25821]
Menstrual phase specific hypermethylated genes
Gene symbol	Ensembl Identifier		Description
CCDC88C	ENSG00000015133	CCDC88C	coiled-coil domain containing 88C [Source:HGNC Symbol;Acc:HGNC:19967]
MAD1L1	ENSG00000002822	MAD1L1	MAD1 mitotic arrest deficient-like 1 (yeast) [Source:HGNC Symbol;Acc:HGNC:6762]
NCOR2	ENSG00000196498	NCOR2	nuclear receptor corepressor 2 [Source:HGNC Symbol;Acc:HGNC:7673]
PRKCZ	ENSG00000067606	PRKCZ	protein kinase C, zeta [Source:HGNC Symbol;Acc:HGNC:9412]
RPTOR	ENSG00000141564	RPTOR	regulatory associated protein of MTOR, complex 1 [Source:HGNC Symbol;Acc:HGNC:30287]
Menstrual phase specific hypomethylated genes
Gene symbol	Ensembl Identifier		Description
CREB5	ENSG00000146592	CREB5	cAMP responsive element binding protein 5 [Source:HGNC Symbol;Acc:HGNC:16844]
GPR37L1	ENSG00000170075	GPR37L1	G protein-coupled receptor 37 like 1 [Source:HGNC Symbol;Acc:HGNC:14923]
PDLIM3	ENSG00000154553	PDLIM3	PDZ and LIM domain 3 [Source:HGNC Symbol;Acc:HGNC:20767]
PTPRN2	ENSG00000155093	PTPRN2	protein tyrosine phosphatase, receptor type, N polypeptide 2 [Source:HGNC Symbol;Acc:HGNC:9677]
TRAPPC9	ENSG00000167632	TRAPPC9	trafficking protein particle complex 9 [Source:HGNC Symbol;Acc:HGNC:30832]
