# Supplementary material for: The influence of menstrual cycle and endometriosis on endometrial methylome
Source: Clin Epigenetics. 2016 Jan 12;8:2. doi: 10.1186/s13148-015-0168-z (PMC4710036; doi:10.1186/s13148-015-0168-z)
Supplement: Additional file 8: — PCR primers used in the methylation validation analysis. PCR primers for the bisulfite-treated DNA were designed using MethPrimer[42]. (XLSX 9 kb) [file 13148_2015_168_MOESM8_ESM.xlsx]

## Sheet: Sheet1
Additional file 8. PCR primers used in the methylation validation analysis.
Gene	CpG	Left Primer 5'-3'	Right Primer 5'-3'	Product size (bp)	Tm (°C)
CST11	cg06197930	GATTTGATGGGAGTTTTTAGATTTG	ACACAAAAACCATCACTACACATTT	192	71
	cg12480562
PI3	cg19931348	TTTAGAATGGGGTGGATATTTTTTA	TCCAACTTAACCTAACTCCAAAAAC	90	62
SLC43	cg13046608	TGAGGTTTTATTAAGTAGTTGTTTTATTAT	CTCTCCCCAAACTAAACTTTTAACA	112	61
